# Supplementary material for: 1-Chloro-2-methyl-3-nitro­benzene
Source: Acta Crystallogr Sect E Struct Rep Online. 2011 Feb 12;67(Pt 3):o608. doi: 10.1107/S1600536811004466 (PMC3051957; doi:10.1107/S1600536811004466)
Supplement: Supplementary file 2 [file e-67-0o608-Isup2.hkl]

# 
# h,k,l, Fc-squared, Fo-squared, sigma(Fo-squared) and status flag 
# 
data_I
_shelx_title ' MP1221C in Pbca' 
_shelx_refln_list_code          4 
_shelx_F_calc_maximum      276.19 
_exptl_crystal_F_000       704.00 
_reflns_d_resolution_high  0.7008 
 
loop_ 
 _symmetry_equiv_pos_as_xyz 
 'x, y, z' 
 '-x+1/2, -y, z+1/2' 
 '-x, y+1/2, -z+1/2' 
 'x+1/2, -y+1/2, -z' 
 '-x, -y, -z' 
 'x-1/2, y, -z-1/2' 
 'x, -y-1/2, z-1/2' 
 '-x-1/2, y-1/2, z' 
 
_cell_length_a     7.3061 
_cell_length_b    13.8392 
_cell_length_c    14.6799 
_cell_angle_alpha  90.000 
_cell_angle_beta   90.000 
_cell_angle_gamma  90.000 
 
_shelx_F_squared_multiplier     1.000 
 
loop_ 
 _refln_index_h 
 _refln_index_k 
 _refln_index_l 
 _refln_F_squared_calc 
 _refln_F_squared_meas 
 _refln_F_squared_sigma 
 _refln_observed_status 
   2   0   0     5217.35     5140.16    138.95 o 
   4   0   0     5448.68     4902.96     64.48 o 
   6   0   0      394.44      384.01      9.81 o 
   8   0   0      110.57      104.10     10.67 o 
  10   0   0      141.81      149.94     33.01 o 
   2   1   0    19244.33    17891.45    265.15 o 
   4   1   0     3286.42     3306.61     32.04 o 
   6   1   0      454.45      436.59      7.62 o 
   8   1   0      515.61      515.67     16.11 o 
  10   1   0      398.91      394.99     15.99 o 
   0   2   0      372.16      372.74      7.01 o 
   2   2   0    76278.82    57245.70    999.05 o 
   4   2   0       33.85       64.15      2.43 o 
   6   2   0      197.01      163.33      5.28 o 
   8   2   0      307.82      327.77     14.70 o 
  10   2   0        0.42       -3.44      3.44 o 
   2   3   0      132.90      129.82      3.21 o 
   4   3   0     3155.61     3393.45     30.93 o 
   6   3   0      749.51      733.63     13.37 o 
   8   3   0      266.00      274.87     11.54 o 
  10   3   0      127.19      139.18     10.13 o 
   0   4   0     8042.92     7827.71    111.78 o 
   2   4   0      660.43      669.03      7.96 o 
   4   4   0     4763.40     4928.47     46.17 o 
   6   4   0        0.49       -0.02      1.92 o 
   8   4   0       37.67       25.32      4.79 o 
  10   4   0        4.73        4.34      4.28 o 
   2   5   0      356.05      449.57      6.80 o 
   4   5   0       31.42       50.51      2.27 o 
   6   5   0     2212.64     2272.36     30.36 o 
   8   5   0        0.67        3.44      3.20 o 
  10   5   0        3.69        7.31      7.35 o 
   0   6   0      203.63      241.30      7.46 o 
   2   6   0        8.22       10.40      1.32 o 
   4   6   0       54.78       71.56      3.20 o 
   6   6   0      516.45      539.06     11.64 o 
   8   6   0      484.06      480.91     15.33 o 
   2   7   0      331.29      398.86      6.17 o 
   4   7   0       29.73       30.89      2.19 o 
   6   7   0      274.48      282.16     10.87 o 
   8   7   0      637.74      654.23     17.45 o 
   0   8   0     1603.47     1785.18     31.68 o 
   2   8   0     1859.00     1816.55     19.37 o 
   4   8   0       12.32        7.71      1.80 o 
   6   8   0      394.61      371.71      9.78 o 
   8   8   0        0.51       -0.81      2.81 o 
   2   9   0      329.92      321.05      6.61 o 
   4   9   0      387.41      405.19     10.59 o 
   6   9   0       44.79       50.91      5.66 o 
   8   9   0      474.35      496.43     17.98 o 
   0  10   0     2278.48     2078.09     37.59 o 
   2  10   0     1588.57     1658.65     20.58 o 
   4  10   0     1762.37     1767.40     31.02 o 
   6  10   0      187.00      171.86      7.85 o 
   8  10   0      296.38      315.88     13.21 o 
   2  11   0        0.14        0.58      1.63 o 
   4  11   0      332.45      312.22     10.03 o 
   6  11   0      490.09      490.21     13.79 o 
   8  11   0      376.65      404.09     19.46 o 
   0  12   0     2401.71     2319.91     42.79 o 
   2  12   0      730.46      729.98     17.76 o 
   4  12   0     1470.84     1508.10     25.88 o 
   6  12   0      956.61      976.05     23.94 o 
   8  12   0       18.60       16.85      8.38 o 
   2  13   0        8.26       10.65      2.67 o 
   4  13   0       32.85       28.76      5.90 o 
   6  13   0      542.62      539.55     17.57 o 
   0  14   0        3.13       -1.83      2.98 o 
   2  14   0     1027.30     1007.63     24.43 o 
   4  14   0      860.34      858.25     21.91 o 
   6  14   0      287.18      303.32     15.97 o 
   2  15   0        4.96        9.83      3.00 o 
   4  15   0        6.22        6.69      3.64 o 
   6  15   0      309.90      349.41     14.83 o 
   0  16   0       23.98       13.41      4.69 o 
   2  16   0       36.65       52.32      5.66 o 
   4  16   0       47.47       51.50      6.86 o 
   6  16   0       69.11       59.43      8.62 o 
   2  17   0       42.46       45.82      5.70 o 
   4  17   0       79.64      105.01      9.01 o 
   0  18   0       21.25       25.67      6.02 o 
   2  18   0      149.98      173.52      9.30 o 
   4  18   0       55.75       79.34      8.83 o 
   2  19   0      155.01      184.46      9.87 o 
   1   1   1     1501.11     1504.26     11.11 o 
   2   1   1     9673.67     9657.29     81.59 o 
   3   1   1      685.11      741.25      6.20 o 
   4   1   1     2957.49     3105.35     21.27 o 
   5   1   1      502.41      492.44      5.52 o 
   6   1   1       37.46       43.55      2.15 o 
   7   1   1       26.53       22.49      2.63 o 
   8   1   1      445.13      426.44     10.27 o 
   9   1   1        0.88       -1.37      2.22 o 
  10   1   1       10.58        2.67      2.91 o 
   0   2   1     7427.00     7481.78     69.45 o 
   1   2   1     3281.31     3353.50     21.92 o 
   2   2   1     4347.54     4414.84     28.14 o 
   3   2   1      673.96      692.70      6.06 o 
   4   2   1     4113.70     4235.15     28.22 o 
   5   2   1      771.06      758.08      7.40 o 
   6   2   1      203.89      208.44      4.02 o 
   7   2   1        1.14        1.77      1.59 o 
   8   2   1        4.08        7.59      2.80 o 
   9   2   1        0.10       -0.64      2.17 o 
  10   2   1       18.05        5.11      3.51 o 
   1   3   1      161.78      149.19      1.85 o 
   2   3   1      482.52      572.02      4.85 o 
   3   3   1     3983.78     3883.60     25.61 o 
   4   3   1      377.32      464.88      4.84 o 
   5   3   1      208.47      230.55      3.67 o 
   6   3   1     3890.12     3959.53     31.60 o 
   7   3   1       98.72       97.91      3.81 o 
   8   3   1      162.37      160.28      6.42 o 
   9   3   1        4.08        8.90      2.81 o 
  10   3   1      245.73      265.03     15.03 o 
   0   4   1     6202.67     6136.14     54.28 o 
   1   4   1      180.50      159.01      2.17 o 
   2   4   1      790.67      722.48      6.03 o 
   3   4   1     1699.73     1746.91     12.76 o 
   4   4   1     5244.62     5453.84     36.90 o 
   5   4   1        2.58        2.13      0.83 o 
   6   4   1     1919.05     1950.29     19.99 o 
   7   4   1       86.07       80.28      4.12 o 
   8   4   1        5.23        4.68      2.46 o 
   9   4   1      102.75      114.29      6.14 o 
  10   4   1        5.28        3.76      2.98 o 
   1   5   1     3306.21     3332.30     22.56 o 
   2   5   1        3.09        0.53      0.61 o 
   3   5   1        6.42        4.43      0.72 o 
   4   5   1      369.09      337.63      4.16 o 
   5   5   1      440.36      403.07      5.59 o 
   6   5   1      320.61      296.54      5.81 o 
   7   5   1       10.57       11.06      2.02 o 
   8   5   1     2337.31     2287.26     28.47 o 
   9   5   1       16.81       12.88      3.18 o 
  10   5   1       27.90       44.18      6.28 o 
   0   6   1     3806.22     3769.34     37.42 o 
   1   6   1      286.44      312.76      4.06 o 
   2   6   1     5620.15     5807.87     38.76 o 
   3   6   1      755.21      780.24      7.08 o 
   4   6   1      860.76      818.93      7.61 o 
   5   6   1      172.43      171.22      3.90 o 
   6   6   1     1402.14     1428.97     15.44 o 
   7   6   1      117.41      113.19      4.11 o 
   8   6   1      316.37      319.40      9.81 o 
   9   6   1       86.32       81.43      5.64 o 
   1   7   1     1420.72     1480.00     11.56 o 
   2   7   1      499.67      510.35      5.34 o 
   3   7   1       70.47       70.78      1.92 o 
   4   7   1      400.59      391.33      5.17 o 
   5   7   1      514.27      504.25      9.05 o 
   6   7   1      460.92      438.94      7.52 o 
   7   7   1        1.81        0.64      1.57 o 
   8   7   1      130.36      150.50      6.25 o 
   9   7   1       11.31        4.82      2.97 o 
   0   8   1     5025.81     5241.61     59.75 o 
   1   8   1     1018.51     1065.33      9.95 o 
   2   8   1     1323.87     1253.49     10.21 o 
   3   8   1       12.29       12.63      1.10 o 
   4   8   1     1024.20     1034.62     10.34 o 
   5   8   1      151.21      144.74      3.82 o 
   6   8   1       26.92       29.88      2.49 o 
   7   8   1      349.37      329.17      6.93 o 
   8   8   1      240.04      261.73      7.69 o 
   9   8   1        0.83        0.99      3.18 o 
   1   9   1        9.55        6.28      0.92 o 
   2   9   1      417.56      438.87      6.05 o 
   3   9   1     2415.77     2387.86     18.60 o 
   4   9   1      368.06      359.48      5.79 o 
   5   9   1       90.30       97.32      4.03 o 
   6   9   1       16.26       14.12      2.27 o 
   7   9   1       28.53       26.30      2.85 o 
   8   9   1       22.24       28.43      3.59 o 
   9   9   1       15.16        8.68      3.28 o 
   0  10   1      577.74      543.19     10.41 o 
   1  10   1      189.81      203.97      4.51 o 
   2  10   1      742.93      739.27      8.11 o 
   3  10   1        3.74        4.56      1.16 o 
   4  10   1       38.97       42.01      2.62 o 
   5  10   1      540.23      526.06      9.35 o 
   6  10   1       14.65       13.02      2.33 o 
   7  10   1        4.58        5.17      2.20 o 
   8  10   1       21.75       18.59      3.25 o 
   1  11   1      255.57      248.99      5.43 o 
   2  11   1      134.89      138.96      3.80 o 
   3  11   1      133.86      135.08      4.09 o 
   4  11   1       16.14       13.92      2.25 o 
   5  11   1      219.35      226.62      6.59 o 
   6  11   1       21.47       17.95      3.67 o 
   7  11   1       81.79       82.34      4.88 o 
   8  11   1       83.66       82.47      6.06 o 
   0  12   1       41.86       35.71      3.47 o 
   1  12   1       24.67       27.35      2.22 o 
   2  12   1      238.10      252.45      5.34 o 
   3  12   1       98.11       88.34      3.61 o 
   4  12   1       89.77       99.68      4.55 o 
   5  12   1       19.72       12.97      2.66 o 
   6  12   1      107.75      105.11      6.52 o 
   7  12   1       29.64       25.24      4.25 o 
   8  12   1       14.61       16.17      3.82 o 
   1  13   1        5.41        4.45      1.59 o 
   2  13   1        7.27        6.36      1.71 o 
   3  13   1        9.40        4.67      1.92 o 
   4  13   1       75.85       79.66      4.55 o 
   5  13   1       86.22       87.80      6.03 o 
   6  13   1      254.63      271.79      8.64 o 
   7  13   1        0.02        3.82      2.74 o 
   0  14   1     1517.08     1514.58     23.24 o 
   1  14   1        9.23        6.87      1.73 o 
   2  14   1      455.99      469.79      8.38 o 
   3  14   1       94.11       93.63      4.41 o 
   4  14   1      446.97      453.82     10.05 o 
   5  14   1       52.20       51.86      6.89 o 
   6  14   1       39.38       40.52      4.49 o 
   7  14   1        7.12        4.91      2.93 o 
   1  15   1        6.51        5.76      1.76 o 
   2  15   1      277.96      276.69      6.66 o 
   3  15   1       40.19       27.95      3.13 o 
   4  15   1      435.91      455.59     11.14 o 
   5  15   1      133.48      128.02      6.42 o 
   6  15   1       77.52       73.92      5.68 o 
   0  16   1     1505.24     1513.76     24.52 o 
   1  16   1        7.91        7.71      1.99 o 
   2  16   1     1541.50     1524.30     19.72 o 
   3  16   1       31.88       32.72      3.63 o 
   4  16   1       96.97      108.59      6.10 o 
   5  16   1       50.03       51.80      4.99 o 
   6  16   1       62.16       68.11      6.10 o 
   1  17   1       60.87       51.86      3.76 o 
   2  17   1      452.36      478.17     10.21 o 
   3  17   1       17.56       14.98      3.83 o 
   4  17   1      304.15      272.57      9.90 o 
   5  17   1       15.60       14.55      3.60 o 
   0  18   1     1975.01     2046.48     31.54 o 
   1  18   1        0.45        0.98      1.88 o 
   2  18   1      454.73      452.44     10.22 o 
   3  18   1        0.01        1.55      2.72 o 
   4  18   1      193.80      204.68      8.33 o 
   1  19   1       25.77       24.19      3.39 o 
   2  19   1      107.30      101.42      5.86 o 
   0   0   2    11495.76    11151.39    137.05 o 
   1   0   2     4627.38     4698.92     41.39 o 
   2   0   2    12589.80    12289.67    125.38 o 
   3   0   2      716.23      699.41      8.44 o 
   4   0   2       49.37       40.45      2.05 o 
   5   0   2       83.73       88.27      3.04 o 
   6   0   2       90.85       82.44      4.31 o 
   7   0   2      169.20      170.53      7.97 o 
   8   0   2      526.29      521.29     16.33 o 
   9   0   2      423.16      413.40     15.31 o 
  10   0   2       71.00       83.65      8.77 o 
   1   1   2      384.10      393.70      3.34 o 
   2   1   2     7004.88     7175.85     55.99 o 
   3   1   2     1078.17     1077.66      8.55 o 
   4   1   2      245.97      247.79      3.14 o 
   5   1   2      683.23      671.64      6.81 o 
   6   1   2      237.51      230.70      4.75 o 
   7   1   2      415.96      417.52      8.05 o 
   8   1   2      105.34      105.08      5.44 o 
   9   1   2       16.63       19.88      3.29 o 
  10   1   2      239.05      258.44     10.34 o 
   0   2   2    11240.03    10822.90     94.35 o 
   1   2   2     1471.49     1505.25     11.36 o 
   2   2   2     3722.93     3922.37     27.17 o 
   3   2   2      410.30      461.81      5.19 o 
   4   2   2      108.33       86.81      1.88 o 
   5   2   2      113.57      104.67      2.69 o 
   6   2   2      532.58      535.81      8.16 o 
   7   2   2      336.11      332.26      7.18 o 
   8   2   2       71.29       73.15      4.83 o 
   9   2   2       67.03       66.86      5.16 o 
  10   2   2       77.41       81.66      6.01 o 
   1   3   2        3.96        3.36      0.52 o 
   2   3   2     1066.05     1263.19      9.68 o 
   3   3   2      396.83      375.82      4.29 o 
   4   3   2     2432.83     2551.55     18.85 o 
   5   3   2      699.26      721.94      9.59 o 
   6   3   2       18.38       22.24      1.80 o 
   7   3   2       14.00       16.22      2.16 o 
   8   3   2       89.38       95.57      5.64 o 
   9   3   2       47.90       48.53      4.49 o 
  10   3   2      101.03      110.49      7.49 o 
   0   4   2     2315.83     2287.63     21.58 o 
   1   4   2      627.64      633.21      5.25 o 
   2   4   2      442.47      526.08      4.80 o 
   3   4   2        3.55        7.38      0.82 o 
   4   4   2     3655.44     3834.37     27.12 o 
   5   4   2       49.74       44.73      2.09 o 
   6   4   2       45.44       53.55      2.68 o 
   7   4   2        4.40        5.92      2.05 o 
   8   4   2       54.23       52.01      4.05 o 
   9   4   2        1.41       -0.83      2.42 o 
  10   4   2        3.98        5.72      3.16 o 
   1   5   2      194.87      205.31      2.88 o 
   2   5   2       28.66       37.10      1.27 o 
   3   5   2       60.68       73.28      1.96 o 
   4   5   2      464.33      509.14      5.72 o 
   5   5   2       53.86       63.17      2.38 o 
   6   5   2      276.47      284.33      5.70 o 
   7   5   2       53.90       59.44      3.47 o 
   8   5   2       85.41       96.68      5.19 o 
   9   5   2      112.35      108.74      5.89 o 
  10   5   2        5.71        2.72      4.30 o 
   0   6   2     7731.39     8385.02     74.54 o 
   1   6   2      222.54      259.09      3.27 o 
   2   6   2      510.13      560.13      5.41 o 
   3   6   2       20.65       21.20      1.17 o 
   4   6   2      153.41      150.18      3.36 o 
   5   6   2      108.04      109.22      3.04 o 
   6   6   2      461.60      444.85      7.40 o 
   7   6   2      376.12      386.40      7.69 o 
   8   6   2       81.85       70.30      4.70 o 
   9   6   2       51.98       48.24      4.60 o 
   1   7   2      355.83      345.05      4.08 o 
   2   7   2     1139.29     1312.72     10.43 o 
   3   7   2      778.58      793.04      7.39 o 
   4   7   2      325.50      297.17      4.49 o 
   5   7   2      211.28      201.68      4.41 o 
   6   7   2        3.09        0.32      1.42 o 
   7   7   2       52.63       48.66      4.02 o 
   8   7   2        5.17        4.31      2.03 o 
   9   7   2       15.53       16.91      3.49 o 
   0   8   2      834.76      862.89     11.59 o 
   1   8   2      833.20      891.70      8.06 o 
   2   8   2     2723.80     2765.47     19.65 o 
   3   8   2      335.38      338.42      4.38 o 
   4   8   2       14.93       13.19      1.38 o 
   5   8   2     1023.28      985.49     11.18 o 
   6   8   2       14.11       13.64      1.94 o 
   7   8   2       14.54       11.09      2.15 o 
   8   8   2       20.23       26.12      3.18 o 
   9   8   2       89.77       93.97      6.91 o 
   1   9   2      988.06      951.98      8.64 o 
   2   9   2      156.69      139.30      3.06 o 
   3   9   2     2017.62     1945.13     15.79 o 
   4   9   2      805.60      801.66      8.96 o 
   5   9   2        4.20        4.20      1.48 o 
   6   9   2      132.69      129.71      4.77 o 
   7   9   2       37.17       38.17      3.43 o 
   8   9   2       96.12       99.19      6.35 o 
   9   9   2       13.39       10.12      3.48 o 
   0  10   2     4617.41     4524.07     51.05 o 
   1  10   2      857.06      902.53     10.25 o 
   2  10   2      533.51      529.02      7.20 o 
   3  10   2      435.76      365.40      5.80 o 
   4  10   2      924.59      939.47     12.00 o 
   5  10   2      128.14      130.49      4.38 o 
   6  10   2      177.97      194.80      6.73 o 
   7  10   2      282.76      298.72      7.62 o 
   8  10   2       39.96       44.17      4.13 o 
   1  11   2     3380.33     3166.76     26.99 o 
   2  11   2      345.33      319.42      5.80 o 
   3  11   2        1.43        1.06      1.39 o 
   4  11   2       12.99        9.90      1.99 o 
   5  11   2      482.94      477.18      9.69 o 
   6  11   2      803.88      816.70     13.01 o 
   7  11   2       71.39       76.65      4.79 o 
   8  11   2      147.19      149.38      7.78 o 
   0  12   2       11.39       11.38      3.43 o 
   1  12   2      271.81      227.33      4.99 o 
   2  12   2     3106.10     3009.47     31.61 o 
   3  12   2      538.56      537.05      8.70 o 
   4  12   2      347.73      349.13      9.34 o 
   5  12   2       85.07       81.47      4.90 o 
   6  12   2      516.38      515.80     11.72 o 
   7  12   2      141.57      144.28      6.57 o 
   8  12   2        9.50       13.91      3.76 o 
   1  13   2      841.05      812.10     10.58 o 
   2  13   2       90.45       93.03      3.60 o 
   3  13   2      742.02      735.19     10.92 o 
   4  13   2      323.69      328.35      8.31 o 
   5  13   2        4.18        3.41      2.38 o 
   6  13   2      114.66      137.71      7.75 o 
   7  13   2      133.84      132.47      6.70 o 
   0  14   2     1512.39     1405.71     22.19 o 
   1  14   2       52.83       51.76      3.06 o 
   2  14   2       17.97       13.88      2.20 o 
   3  14   2      145.79      138.90      5.14 o 
   4  14   2     1259.75     1255.24     18.25 o 
   5  14   2      250.73      243.47     10.07 o 
   6  14   2      121.46      124.29      6.30 o 
   7  14   2       31.69       21.94      3.90 o 
   1  15   2       51.87       51.55      3.23 o 
   2  15   2       17.43       17.82      2.53 o 
   3  15   2      403.82      392.82     10.86 o 
   4  15   2        0.95        1.87      2.16 o 
   5  15   2      127.50      138.97      7.52 o 
   6  15   2      270.77      268.81     10.61 o 
   0  16   2      135.88      123.51      6.36 o 
   1  16   2        7.61        4.78      1.88 o 
   2  16   2      197.69      192.69      5.93 o 
   3  16   2       64.88       70.94      5.18 o 
   4  16   2       17.17       16.66      3.33 o 
   5  16   2      117.21      115.99      6.43 o 
   6  16   2       38.06       36.99      6.79 o 
   1  17   2        0.02        1.72      1.90 o 
   2  17   2        0.24       -1.91      2.10 o 
   3  17   2        2.26        4.44      2.53 o 
   4  17   2        0.70       -2.46      2.46 o 
   5  17   2       61.53       49.54      4.99 o 
   0  18   2       13.04       10.89      3.51 o 
   1  18   2       42.39       47.21      4.22 o 
   2  18   2       27.43       20.26      3.24 o 
   3  18   2        2.31        1.48      2.68 o 
   4  18   2       71.55       94.12      8.47 o 
   1  19   2       82.74       87.44      5.53 o 
   2  19   2        4.56        2.75      2.69 o 
   1   1   3      133.96      132.80      1.75 o 
   2   1   3      376.43      362.70      3.76 o 
   3   1   3     1377.77     1312.47     10.34 o 
   4   1   3      251.43      247.59      3.48 o 
   5   1   3        0.27        0.27      0.73 o 
   6   1   3      126.34      122.06      3.38 o 
   7   1   3        7.56        5.20      1.66 o 
   8   1   3      131.29      142.34      6.36 o 
   9   1   3        5.13        4.11      2.63 o 
  10   1   3        7.90        4.15      3.10 o 
   0   2   3      597.15      529.96      6.11 o 
   1   2   3     1154.66     1166.48      8.34 o 
   2   2   3      132.78      157.96      2.49 o 
   3   2   3     2207.13     2236.87     17.04 o 
   4   2   3     1072.96     1071.63      9.87 o 
   5   2   3       18.47       15.27      1.41 o 
   6   2   3      192.63      202.80      4.46 o 
   7   2   3      300.11      298.99      6.84 o 
   8   2   3        0.01       -0.13      1.95 o 
   9   2   3        9.33        6.67      2.78 o 
  10   2   3        9.60        8.22      3.29 o 
   1   3   3     6768.64     6734.96     42.18 o 
   2   3   3      574.58      636.66      5.94 o 
   3   3   3      228.49      203.04      3.24 o 
   4   3   3      225.85      213.98      3.63 o 
   5   3   3     1213.40     1124.84     11.16 o 
   6   3   3      460.69      473.35      8.48 o 
   7   3   3        2.63        0.88      1.70 o 
   8   3   3      179.48      169.43      6.05 o 
   9   3   3      160.65      157.80      6.96 o 
  10   3   3      105.69      103.36      6.46 o 
   0   4   3      209.57      289.89      4.37 o 
   1   4   3      626.50      629.01      5.38 o 
   2   4   3     2099.72     2045.22     14.39 o 
   3   4   3      377.15      398.57      4.66 o 
   4   4   3     1053.72     1088.05     10.26 o 
   5   4   3     1420.07     1375.84     12.76 o 
   6   4   3      586.70      553.03      7.65 o 
   7   4   3       52.24       54.80      3.35 o 
   8   4   3        6.57        7.60      2.36 o 
   9   4   3      478.97      505.03     12.20 o 
  10   4   3       35.93       23.84      4.22 o 
   1   5   3     4428.09     4324.68     29.05 o 
   2   5   3       71.51      101.95      2.06 o 
   3   5   3     4385.08     4315.43     29.93 o 
   4   5   3      402.99      425.19      5.59 o 
   5   5   3       32.99       29.26      1.89 o 
   6   5   3      288.23      276.78      5.33 o 
   7   5   3      928.30      907.88     11.90 o 
   8   5   3      616.83      616.29     11.90 o 
   9   5   3       14.82       15.89      3.47 o 
   0   6   3      763.88      714.48      8.80 o 
   1   6   3     2809.00     2921.54     19.89 o 
   2   6   3     1672.27     1805.56     13.38 o 
   3   6   3      356.72      347.86      4.14 o 
   4   6   3     1497.49     1488.67     12.68 o 
   5   6   3      165.79      162.48      3.69 o 
   6   6   3      149.75      145.56      4.00 o 
   7   6   3     1017.71      990.71     13.40 o 
   8   6   3       19.42       18.95      2.85 o 
   9   6   3      481.42      507.58     12.36 o 
   1   7   3     3390.53     3380.81     22.97 o 
   2   7   3      567.88      628.84      6.13 o 
   3   7   3      972.87      962.00      9.22 o 
   4   7   3        4.55        1.31      0.96 o 
   5   7   3     1516.52     1457.33     13.88 o 
   6   7   3      885.65      900.79     11.55 o 
   7   7   3      202.13      208.37      5.76 o 
   8   7   3       22.43       25.57      3.10 o 
   9   7   3       32.81       28.91      3.82 o 
   0   8   3     2809.04     3047.62     32.24 o 
   1   8   3      332.49      384.01      4.31 o 
   2   8   3      625.30      625.68      6.28 o 
   3   8   3       93.30      104.62      2.42 o 
   4   8   3      167.59      156.79      3.54 o 
   5   8   3      915.43      888.71     11.29 o 
   6   8   3      103.08       93.20      4.85 o 
   7   8   3      624.27      597.59     10.10 o 
   8   8   3        0.56        0.61      2.07 o 
   9   8   3       46.30       46.44      5.21 o 
   1   9   3      456.38      439.02      5.31 o 
   2   9   3        7.82        6.64      0.99 o 
   3   9   3      905.98      887.56      9.34 o 
   4   9   3     1393.05     1432.39     14.19 o 
   5   9   3     1108.72     1089.59     12.81 o 
   6   9   3       47.62       52.35      3.53 o 
   7   9   3       89.22       81.93      4.64 o 
   8   9   3      118.69      125.80      5.91 o 
   9   9   3       36.55       28.60      4.47 o 
   0  10   3      287.36      262.43      6.92 o 
   1  10   3      788.01      710.34      8.28 o 
   2  10   3      698.28      722.66      8.57 o 
   3  10   3      176.61      156.08      3.82 o 
   4  10   3        4.09        5.82      1.52 o 
   5  10   3      277.51      264.11      6.09 o 
   6  10   3       58.38       65.33      3.97 o 
   7  10   3       52.70       58.25      4.05 o 
   8  10   3       18.71       14.12      3.12 o 
   1  11   3       21.02       29.82      2.15 o 
   2  11   3      837.22      825.05     10.20 o 
   3  11   3      777.23      735.01     10.23 o 
   4  11   3        5.46        6.47      1.84 o 
   5  11   3      193.33      188.60      5.67 o 
   6  11   3      115.90      122.58      5.23 o 
   7  11   3       62.44       63.05      5.02 o 
   8  11   3      134.48      134.21      6.64 o 
   0  12   3      508.25      529.81     11.25 o 
   1  12   3      870.71      804.14     10.63 o 
   2  12   3       32.46       46.08      2.75 o 
   3  12   3       47.02       59.54      3.27 o 
   4  12   3       29.02       24.63      2.90 o 
   5  12   3       21.39       20.95      3.17 o 
   6  12   3       97.19       91.57      5.36 o 
   7  12   3        0.05       -2.23      2.23 o 
   8  12   3       15.23        9.70      3.52 o 
   1  13   3       67.68       56.32      3.06 o 
   2  13   3        0.01        0.44      1.46 o 
   3  13   3     1739.07     1690.30     18.86 o 
   4  13   3      166.41      169.28      6.03 o 
   5  13   3        0.10        1.91      2.23 o 
   6  13   3      100.56       92.18      5.61 o 
   7  13   3       25.60       26.64      3.98 o 
   0  14   3      227.45      253.34      9.89 o 
   1  14   3       18.63       11.71      1.96 o 
   2  14   3        0.08       -1.24      1.52 o 
   3  14   3       23.02       26.35      3.15 o 
   4  14   3      250.24      254.00      7.50 o 
   5  14   3      223.86      225.05      7.93 o 
   6  14   3       43.14       37.05      4.34 o 
   7  14   3      246.21      253.48      9.31 o 
   1  15   3      563.29      547.45      9.03 o 
   2  15   3        0.22        2.38      1.73 o 
   3  15   3       91.34       97.97      5.06 o 
   4  15   3       37.25       35.41      3.82 o 
   5  15   3      943.52      959.30     17.53 o 
   6  15   3        0.52        0.95      2.74 o 
   0  16   3      122.05      121.47      6.32 o 
   1  16   3      144.38      126.77      5.36 o 
   2  16   3      320.65      319.83      7.70 o 
   3  16   3        5.48        7.07      2.46 o 
   4  16   3        1.09        0.14      2.35 o 
   5  16   3       84.72       91.93      6.26 o 
   1  17   3      580.74      567.43     10.41 o 
   2  17   3       55.88       45.88      4.17 o 
   3  17   3      449.94      447.62     10.71 o 
   4  17   3       17.22       17.94      3.61 o 
   5  17   3       33.43       36.55      7.94 o 
   0  18   3      287.15      289.55     10.16 o 
   1  18   3        5.14        8.05      2.27 o 
   2  18   3       50.70       55.48      5.19 o 
   3  18   3      200.55      191.87      9.41 o 
   4  18   3       67.18       80.76     13.52 o 
   1  19   3      406.83      414.73     12.02 o 
   2  19   3       25.86       20.51      3.64 o 
   0   0   4     4677.91     4933.98     62.09 o 
   1   0   4     9543.07     9423.12     84.66 o 
   2   0   4     2998.00     3124.44     29.20 o 
   3   0   4      111.19      107.01      2.61 o 
   4   0   4     1554.29     1624.36     18.39 o 
   5   0   4     1258.73     1199.23     14.81 o 
   6   0   4      197.10      202.97      6.59 o 
   7   0   4     1730.45     1672.50     24.81 o 
   8   0   4      142.48      147.39      8.64 o 
   9   0   4      304.28      314.08     13.42 o 
  10   0   4       94.18       83.98      8.84 o 
   1   1   4    12200.68    11974.10     73.75 o 
   2   1   4      670.61      719.17      6.05 o 
   3   1   4     5187.38     5072.37     34.13 o 
   4   1   4      455.77      463.19      5.15 o 
   5   1   4     1524.06     1439.91     13.62 o 
   6   1   4       63.33       62.70      2.91 o 
   7   1   4      223.61      228.65      5.37 o 
   8   1   4       22.71       13.43      2.87 o 
   9   1   4        3.69       -0.50      2.75 o 
  10   1   4        7.87        5.24      3.08 o 
   0   2   4     2621.67     2684.17     24.88 o 
   1   2   4     1665.83     1645.83     11.43 o 
   2   2   4     1214.65     1265.47      9.40 o 
   3   2   4     2794.45     2760.16     21.30 o 
   4   2   4      192.78      211.50      3.60 o 
   5   2   4     1309.39     1297.24     12.08 o 
   6   2   4       98.17       99.61      3.34 o 
   7   2   4      512.88      484.35      9.07 o 
   8   2   4       18.83       13.21      3.41 o 
   9   2   4      473.38      462.81     11.58 o 
  10   2   4       56.10       57.10      5.28 o 
   1   3   4     6233.37     6454.27     40.71 o 
   2   3   4     1838.38     1976.45     13.92 o 
   3   3   4     2035.41     2045.78     16.10 o 
   4   3   4     1367.98     1487.42     12.91 o 
   5   3   4      576.12      561.77      7.14 o 
   6   3   4       16.76       16.60      1.76 o 
   7   3   4      115.78      114.61      4.43 o 
   8   3   4        0.55        0.61      1.93 o 
   9   3   4        9.68       10.27      3.08 o 
  10   3   4        0.98        0.83      2.91 o 
   0   4   4       10.28       18.20      1.60 o 
   1   4   4     1111.18     1125.50      8.37 o 
   2   4   4      142.30      178.65      2.75 o 
   3   4   4      177.98      179.30      2.85 o 
   4   4   4      161.53      166.09      3.48 o 
   5   4   4      424.40      424.78      5.93 o 
   6   4   4      163.50      167.88      4.94 o 
   7   4   4      283.82      269.03      6.67 o 
   8   4   4       40.58       40.42      3.51 o 
   9   4   4        0.32        1.70      2.63 o 
  10   4   4        0.85       -1.05      3.79 o 
   1   5   4      634.21      709.65      6.22 o 
   2   5   4      586.97      648.42      5.99 o 
   3   5   4      324.41      327.60      4.24 o 
   4   5   4        3.95        7.29      1.15 o 
   5   5   4       19.50       24.03      1.76 o 
   6   5   4      117.12      114.01      3.53 o 
   7   5   4      101.79      107.55      4.18 o 
   8   5   4        2.06        0.62      1.87 o 
   9   5   4      184.35      177.41     13.34 o 
   0   6   4     1787.52     2036.68     20.64 o 
   1   6   4      102.85      111.75      2.12 o 
   2   6   4      136.77      126.07      2.37 o 
   3   6   4      104.15      118.36      2.69 o 
   4   6   4        4.35        4.27      1.28 o 
   5   6   4        2.53        1.92      1.14 o 
   6   6   4        0.93        1.75      1.32 o 
   7   6   4      156.58      148.99      4.67 o 
   8   6   4       29.94       20.73      2.88 o 
   9   6   4       46.18       42.56      4.25 o 
   1   7   4       24.04       11.89      0.99 o 
   2   7   4      597.77      606.36      5.94 o 
   3   7   4      635.80      633.41      6.83 o 
   4   7   4       91.37       85.57      2.67 o 
   5   7   4      689.47      692.29      8.19 o 
   6   7   4       48.33       46.16      2.82 o 
   7   7   4      145.45      148.12      5.00 o 
   8   7   4       10.22        7.91      2.38 o 
   9   7   4      116.95      113.59      6.51 o 
   0   8   4      219.19      199.93      4.19 o 
   1   8   4       70.64       73.77      2.04 o 
   2   8   4     1590.29     1613.36     12.77 o 
   3   8   4       15.01       19.89      1.45 o 
   4   8   4      222.45      224.72      4.46 o 
   5   8   4      783.13      754.73      9.07 o 
   6   8   4        4.12        3.59      1.53 o 
   7   8   4       34.75       33.19      3.04 o 
   8   8   4        4.65        2.48      2.46 o 
   9   8   4       76.51       83.34      6.45 o 
   1   9   4     1652.38     1593.01     13.18 o 
   2   9   4      233.89      209.99      3.62 o 
   3   9   4     1754.52     1721.77     15.23 o 
   4   9   4      381.03      351.32      6.56 o 
   5   9   4       57.21       60.46      3.14 o 
   6   9   4        5.37        3.42      1.80 o 
   7   9   4      442.25      443.30      9.82 o 
   8   9   4        5.76        5.70      2.51 o 
   9   9   4        8.96       12.95      4.32 o 
   0  10   4     1417.40     1400.51     17.95 o 
   1  10   4      128.73      146.69      3.47 o 
   2  10   4       18.15       10.77      1.40 o 
   3  10   4     1631.19     1538.61     15.43 o 
   4  10   4      280.49      311.53      5.97 o 
   5  10   4       41.58       50.42      3.28 o 
   6  10   4       66.99       54.07      3.72 o 
   7  10   4      255.87      264.51      7.74 o 
   8  10   4       21.32       19.30      3.27 o 
   1  11   4     3730.42     3477.91     30.61 o 
   2  11   4       28.44       21.64      2.03 o 
   3  11   4      259.08      282.60      5.99 o 
   4  11   4       82.33       73.22      3.80 o 
   5  11   4      733.60      716.04     11.57 o 
   6  11   4       58.38       72.48      4.59 o 
   7  11   4      212.17      226.76      7.85 o 
   8  11   4        3.97        4.23      2.95 o 
   0  12   4      330.19      285.36      8.11 o 
   1  12   4     2461.99     2273.30     21.30 o 
   2  12   4       52.01       59.14      3.22 o 
   3  12   4       10.16       16.26      2.28 o 
   4  12   4       39.43       52.05      3.94 o 
   5  12   4      247.92      235.87      7.45 o 
   6  12   4       86.47       87.88      5.48 o 
   7  12   4      242.30      243.88      8.41 o 
   8  12   4       15.74       15.54      4.49 o 
   1  13   4     1263.89     1251.71     14.21 o 
   2  13   4        0.37        1.52      1.54 o 
   3  13   4      969.92      956.52     13.75 o 
   4  13   4        5.00        6.61      2.22 o 
   5  13   4      160.28      158.60      6.04 o 
   6  13   4       37.48       35.22      4.10 o 
   7  13   4      208.12      210.13      8.12 o 
   0  14   4      170.12      170.93      8.15 o 
   1  14   4      921.82      841.32     11.31 o 
   2  14   4      163.44      177.79      5.32 o 
   3  14   4      562.01      563.71     10.35 o 
   4  14   4       63.44       65.72      4.62 o 
   5  14   4      151.81      160.09      6.84 o 
   6  14   4        0.82       -1.06      2.68 o 
   7  14   4       77.31       89.70      7.30 o 
   1  15   4      102.46      110.79      4.43 o 
   2  15   4       10.35        8.15      2.14 o 
   3  15   4      468.81      438.24      9.97 o 
   4  15   4       14.32       15.29      2.92 o 
   5  15   4      202.82      198.00      7.81 o 
   6  15   4       33.28       40.77      4.80 o 
   0  16   4        1.33       -0.65      2.32 o 
   1  16   4      149.40      139.35      4.84 o 
   2  16   4        7.40        9.80      2.30 o 
   3  16   4      244.25      246.44      7.81 o 
   4  16   4        2.40        4.80      2.49 o 
   5  16   4      148.22      146.63      7.55 o 
   1  17   4       17.82       16.74      2.79 o 
   2  17   4       46.00       39.78      3.73 o 
   3  17   4        0.96        0.54      2.56 o 
   4  17   4        1.30        1.45      2.82 o 
   0  18   4        0.72        1.06      3.22 o 
   1  18   4       81.66       78.29      4.61 o 
   2  18   4       81.37       85.32      5.58 o 
   3  18   4        0.71       -2.10      2.36 o 
   1  19   4      126.24      133.16      6.39 o 
   2  19   4        2.87        9.01      4.08 o 
   1   1   5      319.70      291.05      3.08 o 
   2   1   5        1.15       -0.52      0.52 o 
   3   1   5      740.20      805.54      7.76 o 
   4   1   5       38.39       34.09      1.54 o 
   5   1   5        0.94        2.06      1.13 o 
   6   1   5      265.77      269.25      6.15 o 
   7   1   5      130.99      125.44      4.47 o 
   8   1   5      146.30      140.69      5.61 o 
   9   1   5        0.41        1.75      2.39 o 
  10   1   5       32.61       20.52      4.12 o 
   0   2   5     1079.80     1281.69     14.40 o 
   1   2   5      466.57      496.06      4.41 o 
   2   2   5      382.87      407.61      4.32 o 
   3   2   5        2.00        1.08      0.65 o 
   4   2   5      709.80      742.49      7.81 o 
   5   2   5      532.50      537.80      7.14 o 
   6   2   5      399.00      414.28      6.95 o 
   7   2   5       58.64       56.66      3.20 o 
   8   2   5        1.68       -0.83      1.72 o 
   9   2   5      125.98      126.63      6.34 o 
  10   2   5       14.64       10.31      4.03 o 
   1   3   5     2845.50     2898.61     19.46 o 
   2   3   5      813.80      879.02      7.26 o 
   3   3   5     2144.36     2030.84     16.18 o 
   4   3   5      985.57     1007.98      9.81 o 
   5   3   5      521.44      517.14      6.67 o 
   6   3   5        1.22        1.91      1.23 o 
   7   3   5      216.24      213.22      5.58 o 
   8   3   5        4.09        3.11      2.00 o 
   9   3   5       57.13       63.67      6.27 o 
  10   3   5       32.00       29.99      6.26 o 
   0   4   5     2226.66     2462.62     23.88 o 
   1   4   5      766.78      830.63      6.78 o 
   2   4   5       43.44       38.06      1.38 o 
   3   4   5      180.70      185.29      3.34 o 
   4   4   5      110.57      123.55      2.97 o 
   5   4   5      299.29      294.06      4.93 o 
   6   4   5      208.34      201.01      4.58 o 
   7   4   5      562.35      539.75      9.15 o 
   8   4   5      107.14      108.96      4.93 o 
   9   4   5      292.75      308.69      9.54 o 
   1   5   5     5356.34     5400.30     35.03 o 
   2   5   5     1811.43     1982.43     14.52 o 
   3   5   5      995.87      931.06      8.90 o 
   4   5   5      188.62      224.25      4.08 o 
   5   5   5     1841.61     1812.53     16.14 o 
   6   5   5       55.63       47.11      2.65 o 
   7   5   5      344.72      362.95      7.96 o 
   8   5   5        7.43        2.88      2.08 o 
   9   5   5       79.47       94.90      5.89 o 
   0   6   5      582.61      631.17      8.45 o 
   1   6   5     1730.85     1776.79     13.26 o 
   2   6   5      212.01      204.24      3.11 o 
   3   6   5     1718.28     1760.51     13.59 o 
   4   6   5        1.22        2.03      1.02 o 
   5   6   5      104.09      100.67      3.08 o 
   6   6   5       52.76       51.47      3.04 o 
   7   6   5      600.69      583.01     10.14 o 
   8   6   5       91.71       88.47      4.46 o 
   9   6   5      557.23      592.74     12.55 o 
   1   7   5     1974.92     1869.71     14.04 o 
   2   7   5       82.37       68.87      1.93 o 
   3   7   5     2000.33     2067.49     16.47 o 
   4   7   5      163.93      169.17      4.49 o 
   5   7   5      925.63      876.86     10.36 o 
   6   7   5       24.51       21.99      2.11 o 
   7   7   5      410.83      419.12      7.90 o 
   8   7   5        1.38        0.29      2.11 o 
   9   7   5        1.89        4.69      2.87 o 
   0   8   5      127.53      107.34      3.32 o 
   1   8   5     1348.90     1389.26     11.63 o 
   2   8   5      177.52      205.10      3.37 o 
   3   8   5      315.70      332.72      4.70 o 
   4   8   5        6.06        4.84      1.17 o 
   5   8   5      548.34      538.92      7.29 o 
   6   8   5        2.68        0.52      1.59 o 
   7   8   5      431.75      432.79      8.98 o 
   8   8   5        5.75        8.21      2.64 o 
   9   8   5       51.31       46.89      5.16 o 
   1   9   5      230.69      233.63      3.80 o 
   2   9   5      142.37      156.66      3.22 o 
   3   9   5     1101.84     1003.56     10.39 o 
   4   9   5      153.54      147.99      3.90 o 
   5   9   5      316.13      336.25      6.17 o 
   6   9   5        2.40        1.15      1.59 o 
   7   9   5       28.11       29.90      3.27 o 
   8   9   5        0.69        0.89      2.54 o 
   0  10   5        5.57        6.29      1.91 o 
   1  10   5      202.75      207.08      4.16 o 
   2  10   5        2.81        1.80      1.16 o 
   3  10   5        7.07        2.96      1.31 o 
   4  10   5      144.85      160.43      4.41 o 
   5  10   5       72.78       63.67      3.58 o 
   6  10   5        6.42        6.95      2.15 o 
   7  10   5        0.21        3.09      2.32 o 
   8  10   5        9.84        6.26      2.93 o 
   1  11   5        1.20        1.41      1.24 o 
   2  11   5       42.44       31.70      2.50 o 
   3  11   5       11.33        8.06      1.74 o 
   4  11   5      268.54      266.60      6.11 o 
   5  11   5        0.31        1.82      1.80 o 
   6  11   5      110.37       99.91      5.04 o 
   7  11   5       37.60       33.16      3.88 o 
   8  11   5       18.67       12.78      3.42 o 
   0  12   5       77.36       69.89      4.46 o 
   1  12   5        1.86        1.73      1.34 o 
   2  12   5        0.27        2.44      1.56 o 
   3  12   5        0.57       -0.97      1.58 o 
   4  12   5       18.99       20.82      2.58 o 
   5  12   5      216.47      211.10      6.70 o 
   6  12   5       28.88       27.86      4.80 o 
   7  12   5       39.39       44.61      4.86 o 
   1  13   5      218.61      244.90      5.53 o 
   2  13   5      285.99      265.00      6.23 o 
   3  13   5      810.94      775.01     12.17 o 
   4  13   5       36.47       45.49      3.82 o 
   5  13   5       58.62       59.37      4.44 o 
   6  13   5       18.06       17.90      3.36 o 
   7  13   5       54.35       56.52      5.44 o 
   0  14   5       80.88       62.30      4.69 o 
   1  14   5        2.66        3.30      1.58 o 
   2  14   5        3.65        2.36      1.69 o 
   3  14   5       34.80       28.78      3.21 o 
   4  14   5        0.27       -1.85      1.85 o 
   5  14   5      436.79      482.16     10.80 o 
   6  14   5       28.48       29.83      4.06 o 
   1  15   5     1075.53     1035.19     13.48 o 
   2  15   5        1.00       -1.39      1.65 o 
   3  15   5      461.50      503.17     10.09 o 
   4  15   5      110.99      117.79      5.74 o 
   5  15   5      715.66      731.27     15.05 o 
   6  15   5       13.52       10.40      3.42 o 
   0  16   5        4.75        5.29      2.83 o 
   1  16   5       12.69        7.54      2.18 o 
   2  16   5       53.72       50.20      3.92 o 
   3  16   5      333.28      329.22      8.96 o 
   4  16   5       10.80       14.14      3.09 o 
   5  16   5      186.01      190.80     11.53 o 
   1  17   5     1133.31     1137.31     15.18 o 
   2  17   5        7.10        7.36      2.50 o 
   3  17   5      676.31      689.54     13.75 o 
   4  17   5        1.24        3.42      2.92 o 
   0  18   5       13.17       10.42      3.89 o 
   1  18   5       51.90       59.58      5.22 o 
   2  18   5        2.62        6.86      2.88 o 
   3  18   5      272.18      279.19      9.46 o 
   1  19   5      735.45      768.04     19.97 o 
   0   0   6    12347.06    12695.51    178.89 o 
   1   0   6     2271.13     2217.48     21.59 o 
   2   0   6      935.45     1134.32     12.58 o 
   3   0   6     4381.67     4481.20     44.59 o 
   4   0   6      174.90      136.34      3.86 o 
   5   0   6      493.25      500.35     10.40 o 
   6   0   6      838.45      835.32     15.15 o 
   7   0   6      795.90      771.97     15.16 o 
   8   0   6       41.69       38.40      4.85 o 
   9   0   6      137.32      175.24     14.07 o 
   1   1   6     8813.99     8895.55     55.67 o 
   2   1   6      111.52      134.41      3.15 o 
   3   1   6     1988.92     1965.74     14.35 o 
   4   1   6        1.13        1.75      0.84 o 
   5   1   6      895.94      901.57      9.68 o 
   6   1   6        2.95        2.39      1.38 o 
   7   1   6      106.62      100.37      3.83 o 
   8   1   6      341.57      339.15      8.01 o 
   9   1   6        9.54        7.68      2.85 o 
   0   2   6      396.28      518.99      8.04 o 
   1   2   6     4573.80     4568.57     28.74 o 
   2   2   6      946.40      908.71      7.78 o 
   3   2   6       18.21       22.10      1.26 o 
   4   2   6      332.25      345.79      4.51 o 
   5   2   6     1223.32     1263.80     12.72 o 
   6   2   6       30.03       27.50      2.28 o 
   7   2   6      254.04      262.19      5.74 o 
   8   2   6      196.32      192.20      6.17 o 
   9   2   6      283.01      288.49      9.86 o 
   1   3   6     2386.23     2298.41     15.59 o 
   2   3   6      459.29      579.39      5.52 o 
   3   3   6     3230.92     3437.78     24.49 o 
   4   3   6        8.20       12.03      1.31 o 
   5   3   6       58.39       49.63      2.42 o 
   6   3   6      246.11      249.70      5.12 o 
   7   3   6       56.94       52.38      3.18 o 
   8   3   6        5.11        5.33      2.14 o 
   9   3   6       32.28       29.71      4.05 o 
   0   4   6     3143.43     3557.21     33.62 o 
   1   4   6      402.79      461.90      4.71 o 
   2   4   6     1051.22     1125.16      9.17 o 
   3   4   6      904.17      933.67      8.11 o 
   4   4   6      134.67      150.62      3.32 o 
   5   4   6      123.74      137.98      3.43 o 
   6   4   6       43.03       46.22      2.65 o 
   7   4   6      205.08      215.12      5.95 o 
   8   4   6        7.19        4.60      2.22 o 
   9   4   6       29.37       32.38      4.23 o 
   1   5   6     1057.51     1046.34      8.43 o 
   2   5   6      276.54      282.99      3.73 o 
   3   5   6       36.26       34.71      1.74 o 
   4   5   6       20.72       20.14      1.68 o 
   5   5   6      204.23      204.26      4.21 o 
   6   5   6       69.53       72.56      3.12 o 
   7   5   6        4.14        2.03      1.70 o 
   8   5   6        0.07        3.05      2.14 o 
   9   5   6       31.43       28.15      3.62 o 
   0   6   6      279.78      348.09      5.87 o 
   1   6   6      135.40      165.27      2.69 o 
   2   6   6      710.34      770.14      7.87 o 
   3   6   6       37.30       37.59      1.78 o 
   4   6   6       22.07       22.68      1.77 o 
   5   6   6       18.59       22.14      1.85 o 
   6   6   6       33.31       32.48      2.46 o 
   7   6   6        1.22       -0.28      1.78 o 
   8   6   6       13.03        7.94      2.45 o 
   9   6   6        6.85        9.63      2.98 o 
   1   7   6      461.43      448.99      5.07 o 
   2   7   6        7.13       11.44      1.08 o 
   3   7   6        3.30        2.71      0.97 o 
   4   7   6       71.40       80.53      2.83 o 
   5   7   6      112.93      120.41      4.09 o 
   6   7   6      203.49      197.64      5.10 o 
   7   7   6       37.56       39.89      3.86 o 
   8   7   6        4.95        3.13      2.19 o 
   9   7   6       15.09       16.70      3.53 o 
   0   8   6        0.51        0.20      1.06 o 
   1   8   6       40.39       46.21      2.01 o 
   2   8   6      473.41      466.44      5.49 o 
   3   8   6       63.13       55.40      2.21 o 
   4   8   6      158.95      168.47      3.89 o 
   5   8   6      139.38      144.45      3.88 o 
   6   8   6       68.89       65.03      3.33 o 
   7   8   6        9.67       10.04      2.32 o 
   8   8   6       44.46       43.60      4.11 o 
   9   8   6       74.15       80.74      5.97 o 
   1   9   6      912.35      897.82      8.60 o 
   2   9   6        8.02        6.75      1.17 o 
   3   9   6      850.07      835.56      9.81 o 
   4   9   6       22.64       20.32      1.93 o 
   5   9   6      125.51      135.70      4.02 o 
   6   9   6      269.72      276.16      6.28 o 
   7   9   6      164.05      167.15      6.21 o 
   8   9   6      187.07      176.28      7.34 o 
   0  10   6      944.47      947.06     14.88 o 
   1  10   6      214.51      211.33      4.09 o 
   2  10   6       54.33       60.64      2.84 o 
   3  10   6      181.38      169.06      4.36 o 
   4  10   6      518.60      516.14      8.11 o 
   5  10   6       52.95       55.58      3.43 o 
   6  10   6      108.72      102.60      4.37 o 
   7  10   6      284.44      280.85      8.10 o 
   8  10   6        2.97       -0.89      2.58 o 
   1  11   6     1353.45     1327.44     14.16 o 
   2  11   6        0.29        0.56      1.33 o 
   3  11   6      532.22      571.15      9.43 o 
   4  11   6      199.71      185.50      5.26 o 
   5  11   6      544.02      524.53      9.80 o 
   6  11   6      104.39       99.27      5.85 o 
   7  11   6       76.78       86.72      5.64 o 
   8  11   6      200.29      207.04      9.50 o 
   0  12   6      408.77      417.39     12.90 o 
   1  12   6       59.47       59.05      2.90 o 
   2  12   6      303.42      297.30      6.42 o 
   3  12   6       98.01      108.94      4.36 o 
   4  12   6      270.49      255.47      8.06 o 
   5  12   6      380.92      406.41      9.40 o 
   6  12   6       29.90       31.94      3.93 o 
   7  12   6       28.92       25.62      4.39 o 
   1  13   6      472.85      495.15      7.79 o 
   2  13   6       51.76       51.97      3.34 o 
   3  13   6      684.46      645.57     11.02 o 
   4  13   6       72.41       78.79      4.80 o 
   5  13   6      171.84      168.34      6.32 o 
   6  13   6      130.50      128.62      6.86 o 
   7  13   6      205.02      235.43      9.90 o 
   0  14   6       74.88       79.79      5.08 o 
   1  14   6       27.83       32.30      3.55 o 
   2  14   6      475.56      463.38      8.75 o 
   3  14   6       15.08       18.66      2.62 o 
   4  14   6       19.92       19.63      3.10 o 
   5  14   6        0.06       -0.77      2.27 o 
   6  14   6       18.62       18.73      3.89 o 
   1  15   6       73.01       77.25      4.20 o 
   2  15   6       94.50       90.99      5.58 o 
   3  15   6       69.90       68.05      4.40 o 
   4  15   6       27.83       27.95      3.72 o 
   5  15   6      241.96      228.57      9.89 o 
   6  15   6       81.64       79.69      7.69 o 
   0  16   6      321.00      337.39     11.66 o 
   1  16   6        2.44        1.86      1.92 o 
   2  16   6       22.38       21.53      3.14 o 
   3  16   6       88.19       83.49      5.70 o 
   4  16   6        2.72        1.07      2.62 o 
   5  16   6       68.38       78.68      6.44 o 
   1  17   6       30.32       30.98      3.37 o 
   2  17   6       12.35        7.14      2.70 o 
   3  17   6        1.36        4.11      2.87 o 
   4  17   6      156.24      175.56      8.11 o 
   0  18   6       21.64       22.59      5.19 o 
   1  18   6      195.66      210.44      7.96 o 
   2  18   6        6.47        7.98      3.15 o 
   3  18   6       17.44       22.45      6.42 o 
   1   1   7      175.34      164.02      2.59 o 
   2   1   7     1968.89     2089.00     15.02 o 
   3   1   7       13.04       18.49      1.18 o 
   4   1   7     1974.94     2018.35     17.32 o 
   5   1   7      318.44      325.12      5.47 o 
   6   1   7       21.28       15.86      2.61 o 
   7   1   7       11.48       11.10      2.02 o 
   8   1   7       40.94       34.55      3.15 o 
   9   1   7       66.33       67.48      5.84 o 
   0   2   7       22.36       64.26      2.87 o 
   1   2   7     1312.57     1498.26     11.69 o 
   2   2   7     1467.52     1521.31     11.28 o 
   3   2   7      338.86      321.31      3.95 o 
   4   2   7      497.55      492.72      6.20 o 
   5   2   7       17.94       17.87      1.80 o 
   6   2   7        5.15        1.49      1.70 o 
   7   2   7      123.02      113.26      4.13 o 
   8   2   7        4.35        0.66      2.03 o 
   9   2   7      154.09      154.15      6.91 o 
   1   3   7      694.54      664.09      6.03 o 
   2   3   7      629.16      618.84      5.93 o 
   3   3   7      817.68      862.79      7.73 o 
   4   3   7        7.67        6.24      1.15 o 
   5   3   7      578.63      589.71      7.87 o 
   6   3   7     1396.06     1363.24     15.12 o 
   7   3   7      218.81      221.65      5.60 o 
   8   3   7        6.52        8.44      2.98 o 
   9   3   7       41.01       32.63      4.14 o 
   0   4   7     2727.19     2824.46     27.67 o 
   1   4   7      140.59      165.92      2.55 o 
   2   4   7     1007.90      961.35      8.33 o 
   3   4   7       15.84       19.93      1.23 o 
   4   4   7     1110.02     1052.05     10.56 o 
   5   4   7      178.43      161.37      3.96 o 
   6   4   7       71.03       58.34      3.64 o 
   7   4   7      720.52      717.17     10.53 o 
   8   4   7        0.18       -1.86      1.86 o 
   9   4   7       59.41       59.33      5.20 o 
   1   5   7      929.99      950.97      8.23 o 
   2   5   7      353.06      383.35      4.57 o 
   3   5   7     1679.56     1631.52     14.06 o 
   4   5   7      932.26      913.95     10.10 o 
   5   5   7      779.33      773.31      9.12 o 
   6   5   7      107.79      108.58      3.67 o 
   7   5   7       71.77       72.01      5.13 o 
   8   5   7      489.86      493.22     10.17 o 
   9   5   7        3.33        1.19      2.45 o 
   0   6   7     4852.47     4943.27     46.52 o 
   1   6   7      249.42      250.78      3.46 o 
   2   6   7     1689.54     1600.70     12.73 o 
   3   6   7       51.29       59.69      2.69 o 
   4   6   7       54.41       47.82      2.34 o 
   5   6   7      860.83      846.72      9.82 o 
   6   6   7      402.82      389.13      6.82 o 
   7   6   7      117.99      126.43      4.70 o 
   8   6   7       50.67       46.07      3.84 o 
   9   6   7      136.01      143.83      6.08 o 
   1   7   7      954.90      962.60      8.70 o 
   2   7   7      397.19      402.49      4.99 o 
   3   7   7     1337.02     1283.17     12.24 o 
   4   7   7      783.30      765.96      8.98 o 
   5   7   7      117.33      122.69      3.55 o 
   6   7   7      139.20      130.96      4.08 o 
   7   7   7      113.76      117.85      4.64 o 
   8   7   7      151.39      154.33      5.92 o 
   9   7   7       22.82       16.33      3.52 o 
   0   8   7     1151.66     1101.41     13.84 o 
   1   8   7      200.15      204.06      4.63 o 
   2   8   7     1163.44     1160.01     10.36 o 
   3   8   7      737.87      720.07      8.41 o 
   4   8   7      634.89      600.26      7.86 o 
   5   8   7       39.03       35.57      2.40 o 
   6   8   7        4.58        3.61      1.69 o 
   7   8   7       36.93       36.66      3.29 o 
   8   8   7       55.82       50.16      5.05 o 
   1   9   7     1054.78      982.64      9.64 o 
   2   9   7      373.63      335.69      5.11 o 
   3   9   7        0.07        0.55      1.19 o 
   4   9   7       43.95       42.03      2.60 o 
   5   9   7      121.40      118.34      3.73 o 
   6   9   7      424.47      408.34      7.81 o 
   7   9   7        6.00        5.25      2.51 o 
   8   9   7        9.79       13.21      3.61 o 
   0  10   7      220.56      206.87      6.01 o 
   1  10   7      212.26      194.60      4.03 o 
   2  10   7      438.51      403.43      6.34 o 
   3  10   7      184.73      173.63      4.49 o 
   4  10   7       41.91       53.44      3.12 o 
   5  10   7       26.60       28.52      2.73 o 
   6  10   7       61.80       62.29      4.40 o 
   7  10   7       30.25       33.48      3.97 o 
   8  10   7        2.90        0.79      2.91 o 
   1  11   7       75.63       66.37      3.06 o 
   2  11   7       92.94      102.85      4.36 o 
   3  11   7        1.89        0.43      1.52 o 
   4  11   7      289.24      275.38      6.36 o 
   5  11   7       55.98       48.26      4.34 o 
   6  11   7        0.03        5.54      2.38 o 
   7  11   7        1.80       -0.60      2.55 o 
   0  12   7       13.51       10.58      2.55 o 
   1  12   7       40.01       37.87      2.70 o 
   2  12   7       22.26       23.66      2.44 o 
   3  12   7       17.23       19.50      2.64 o 
   4  12   7       31.87       33.91      3.39 o 
   5  12   7       45.48       51.07      4.47 o 
   6  12   7        1.99        0.16      2.68 o 
   7  12   7       98.21       98.06      7.19 o 
   1  13   7      209.72      201.12      6.23 o 
   2  13   7       23.53       18.44      2.69 o 
   3  13   7        0.08        3.32      2.07 o 
   4  13   7      194.10      194.76      6.50 o 
   5  13   7      189.33      205.89      7.41 o 
   6  13   7       44.41       44.74      7.38 o 
   7  13   7       78.49       80.88      8.78 o 
   0  14   7      335.26      340.78      9.78 o 
   1  14   7       99.38       94.70      4.38 o 
   2  14   7       65.82       60.94      4.27 o 
   3  14   7        3.02        0.34      1.99 o 
   4  14   7       15.67       15.22      3.02 o 
   5  14   7       13.28       11.61      3.03 o 
   6  14   7        8.15        5.78      3.19 o 
   1  15   7      259.73      260.09      7.48 o 
   2  15   7      173.93      180.29      8.70 o 
   3  15   7      322.23      333.38      8.78 o 
   4  15   7        0.76        3.33      2.61 o 
   5  15   7       43.44       47.53      4.83 o 
   0  16   7      220.15      209.08     10.68 o 
   1  16   7        9.93       15.76      2.72 o 
   2  16   7      207.49      201.48      7.54 o 
   3  16   7       76.39       69.29      5.37 o 
   4  16   7       59.62       62.94      9.29 o 
   5  16   7      129.35      135.81     20.12 o 
   1  17   7      234.52      231.56      8.23 o 
   2  17   7        0.58        2.40      2.63 o 
   3  17   7      335.97      372.87     12.03 o 
   4  17   7       33.12       20.48      6.19 o 
   0  18   7      157.95      154.49      9.90 o 
   1  18   7       67.38       78.21      6.38 o 
   2  18   7       50.83       54.03      5.03 o 
   0   0   8     6045.04     6286.00     80.60 o 
   1   0   8     1568.76     1758.49     18.40 o 
   2   0   8      804.59      671.52      8.96 o 
   3   0   8       24.09       28.81      2.03 o 
   4   0   8      962.65      934.90     18.37 o 
   5   0   8      104.28       97.92      4.84 o 
   6   0   8      607.26      579.97     13.46 o 
   7   0   8       82.98       84.26      5.41 o 
   8   0   8      132.62      138.48      6.85 o 
   9   0   8       88.58       91.37     11.16 o 
   1   1   8      439.59      473.86      5.08 o 
   2   1   8      605.43      605.61      5.88 o 
   3   1   8      172.89      168.43      3.30 o 
   4   1   8       38.94       24.94      2.04 o 
   5   1   8        4.48        4.62      1.40 o 
   6   1   8      487.11      469.68      7.87 o 
   7   1   8       48.52       57.36      3.39 o 
   8   1   8      235.86      246.96      6.65 o 
   9   1   8      185.97      190.57      7.62 o 
   0   2   8       15.98        3.28      1.07 o 
   1   2   8      276.33      269.29      3.58 o 
   2   2   8     3781.23     3699.06     25.14 o 
   3   2   8       36.59       41.82      1.63 o 
   4   2   8      236.80      223.29      4.12 o 
   5   2   8      120.62      127.80      3.72 o 
   6   2   8      471.91      471.74      8.29 o 
   7   2   8      279.50      269.85      6.28 o 
   8   2   8      122.47      113.57      4.74 o 
   9   2   8      122.32      124.11      8.41 o 
   1   3   8      117.34      109.06      2.29 o 
   2   3   8      168.53      214.74      3.19 o 
   3   3   8        0.77        1.25      0.76 o 
   4   3   8      801.91      782.33      8.64 o 
   5   3   8       20.83       27.67      2.11 o 
   6   3   8        4.85        4.86      1.61 o 
   7   3   8      178.82      165.04      4.96 o 
   8   3   8      380.37      372.82      8.71 o 
   9   3   8       42.39       46.24      5.88 o 
   0   4   8     2765.63     2700.24     29.37 o 
   1   4   8       62.82       75.25      1.82 o 
   2   4   8      435.01      440.49      5.29 o 
   3   4   8        1.82        2.57      0.90 o 
   4   4   8     1583.94     1591.25     14.45 o 
   5   4   8      336.47      322.86      6.25 o 
   6   4   8        3.53        4.11      1.61 o 
   7   4   8       87.37       94.80      3.98 o 
   8   4   8        0.46        1.07      2.16 o 
   9   4   8        7.40       10.27      3.03 o 
   1   5   8      395.37      420.78      4.70 o 
   2   5   8        0.00        1.76      0.78 o 
   3   5   8        1.81        4.72      1.12 o 
   4   5   8       87.92      102.66      3.08 o 
   5   5   8      173.82      170.55      4.25 o 
   6   5   8      304.16      314.44      6.11 o 
   7   5   8       10.91       10.91      2.20 o 
   8   5   8       54.75       47.42      4.25 o 
   9   5   8        6.93        5.46      2.79 o 
   0   6   8     1047.47      944.88     12.00 o 
   1   6   8       34.74       26.41      1.42 o 
   2   6   8       87.55       97.01      2.45 o 
   3   6   8     1370.76     1335.08     12.58 o 
   4   6   8      128.07      128.99      3.42 o 
   5   6   8        1.56        1.84      1.28 o 
   6   6   8        1.82        2.40      1.55 o 
   7   6   8       32.93       30.82      3.09 o 
   8   6   8        0.00       -0.17      2.23 o 
   9   6   8        7.08        9.35      2.84 o 
   1   7   8      939.09      912.44      8.31 o 
   2   7   8       19.79       17.93      1.40 o 
   3   7   8       30.79       39.42      2.21 o 
   4   7   8       14.52        6.46      1.75 o 
   5   7   8       78.55       78.61      3.14 o 
   6   7   8      343.30      342.75      7.00 o 
   7   7   8        5.77        0.15      1.96 o 
   8   7   8        0.09        0.52      2.43 o 
   0   8   8     1241.24     1189.36     14.84 o 
   1   8   8     1833.34     1682.32     13.68 o 
   2   8   8      223.16      207.73      3.70 o 
   3   8   8       61.63       57.66      2.54 o 
   4   8   8      838.13      833.43      9.78 o 
   5   8   8       18.31       16.32      2.23 o 
   6   8   8       46.12       46.45      3.47 o 
   7   8   8       22.91       16.15      2.83 o 
   8   8   8        6.74        5.77      2.74 o 
   1   9   8     1103.96     1103.52     10.33 o 
   2   9   8        2.50        8.81      1.47 o 
   3   9   8        0.08       -0.35      1.22 o 
   4   9   8      519.58      500.82      9.21 o 
   5   9   8      143.04      145.42      4.50 o 
   6   9   8      126.46      126.35      4.93 o 
   7   9   8        9.39        7.28      2.67 o 
   8   9   8      452.34      461.94     12.55 o 
   0  10   8      121.36       99.29      4.35 o 
   1  10   8      506.20      501.48      7.17 o 
   2  10   8     2495.78     2457.61     22.66 o 
   3  10   8      338.10      344.64      6.75 o 
   4  10   8      373.62      376.79      7.44 o 
   5  10   8      119.47      129.41      4.59 o 
   6  10   8      345.59      351.43     13.91 o 
   7  10   8       63.34       65.01      5.12 o 
   8  10   8       15.04       14.49      3.79 o 
   1  11   8       14.27       14.89      1.95 o 
   2  11   8      272.55      252.97      5.80 o 
   3  11   8     1297.27     1281.61     16.25 o 
   4  11   8       11.21        7.94      2.13 o 
   5  11   8       24.90       29.55      3.10 o 
   6  11   8      868.16      872.42     15.61 o 
   7  11   8        0.16        1.48      2.88 o 
   0  12   8     2154.10     2075.29     31.97 o 
   1  12   8       65.87       67.89      3.92 o 
   2  12   8      462.41      447.04      9.11 o 
   3  12   8      171.17      156.63      5.66 o 
   4  12   8      699.67      687.12     12.32 o 
   5  12   8      399.96      404.99     12.13 o 
   6  12   8      269.68      268.01     10.48 o 
   7  12   8       33.38       28.81      4.74 o 
   1  13   8       49.58       49.38      4.95 o 
   2  13   8       10.23        7.45      2.67 o 
   3  13   8       90.76      101.52      6.74 o 
   4  13   8      465.09      486.17     11.32 o 
   5  13   8      238.54      219.51      8.72 o 
   6  13   8      105.32      108.82      8.40 o 
   0  14   8      389.26      385.11     14.81 o 
   1  14   8       90.78       81.42      4.36 o 
   2  14   8      673.45      688.75     18.72 o 
   3  14   8       47.62       46.68      4.31 o 
   4  14   8      226.29      225.09      7.83 o 
   5  14   8       41.16       34.32      4.60 o 
   6  14   8        7.04        2.33      3.31 o 
   1  15   8       46.58       53.22      5.44 o 
   2  15   8       60.02       70.75      6.62 o 
   3  15   8       38.99       39.87      4.24 o 
   4  15   8      142.14      150.56      7.34 o 
   5  15   8       72.66       80.15      6.33 o 
   0  16   8      360.40      398.06     14.76 o 
   1  16   8       92.47       92.26      7.27 o 
   2  16   8       44.49       42.63      4.40 o 
   3  16   8       34.78       35.82      4.29 o 
   4  16   8       11.53        9.19      3.51 o 
   1  17   8       44.41       50.54      4.76 o 
   2  17   8      103.84      103.23      6.41 o 
   3  17   8       35.43       29.06      4.48 o 
   0  18   8        0.07        4.30      4.07 o 
   1  18   8       84.72       84.22      6.57 o 
   1   1   9      225.29      244.77      3.46 o 
   2   1   9      229.56      202.15      3.19 o 
   3   1   9      487.04      513.03      5.66 o 
   4   1   9        0.23        0.09      1.02 o 
   5   1   9       64.42       52.90      2.91 o 
   6   1   9        2.70        2.37      1.56 o 
   7   1   9       95.90       94.59      4.08 o 
   8   1   9      189.96      204.79      6.24 o 
   9   1   9       10.35        9.40      3.63 o 
   0   2   9      886.71      805.06     11.42 o 
   1   2   9       62.94       55.95      1.72 o 
   2   2   9      594.51      590.73      5.97 o 
   3   2   9      349.08      361.74      4.73 o 
   4   2   9      291.94      268.79      4.93 o 
   5   2   9        1.98        0.33      1.30 o 
   6   2   9      125.29      118.84      4.10 o 
   7   2   9       62.00       65.60      3.85 o 
   8   2   9        4.28        2.34      2.18 o 
   9   2   9       74.48       75.35      8.45 o 
   1   3   9       69.11       72.34      2.38 o 
   2   3   9       34.86       39.48      1.75 o 
   3   3   9        8.32        8.28      1.09 o 
   4   3   9      332.27      326.31      5.07 o 
   5   3   9      336.24      339.46      5.97 o 
   6   3   9      418.65      423.51      7.60 o 
   7   3   9       56.15       59.45      3.77 o 
   8   3   9       21.26       25.78      3.21 o 
   9   3   9      151.88      142.18      6.45 o 
   0   4   9     3606.01     3613.33     38.28 o 
   1   4   9       92.20      101.00      2.39 o 
   2   4   9     1003.32      962.08     11.96 o 
   3   4   9      390.50      397.42      5.94 o 
   4   4   9      914.09      909.73     10.34 o 
   5   4   9       50.56       59.48      2.99 o 
   6   4   9      178.05      165.67      5.01 o 
   7   4   9      219.29      213.06      6.30 o 
   8   4   9       78.73       68.06      4.56 o 
   9   4   9        1.72        3.00      2.72 o 
   1   5   9       39.28       46.06      1.82 o 
   2   5   9      153.47      176.83      3.36 o 
   3   5   9       17.64       19.05      1.68 o 
   4   5   9      703.49      713.27      9.00 o 
   5   5   9      660.38      641.11      9.48 o 
   6   5   9      132.59      135.21      4.67 o 
   7   5   9      131.38      130.04      4.97 o 
   8   5   9      352.04      360.20      9.36 o 
   9   5   9        4.01        3.07      2.98 o 
   0   6   9      398.50      382.31      7.70 o 
   1   6   9     1047.67     1004.10      9.57 o 
   2   6   9     3630.32     3614.51     26.52 o 
   3   6   9      149.45      155.77      3.82 o 
   4   6   9      437.21      408.01      6.58 o 
   5   6   9        0.85       -0.39      1.37 o 
   6   6   9      250.08      233.59      6.26 o 
   7   6   9       15.38       14.17      2.55 o 
   8   6   9      145.35      124.73      5.92 o 
   1   7   9        1.57        2.89      1.20 o 
   2   7   9      556.38      559.05      6.71 o 
   3   7   9      402.12      364.56      6.01 o 
   4   7   9        8.11        9.77      1.64 o 
   5   7   9      254.85      232.07      5.47 o 
   6   7   9      569.42      601.41      9.53 o 
   7   7   9       70.38       67.67      4.35 o 
   8   7   9      106.60      110.16      6.04 o 
   0   8   9     4140.83     4091.20     43.95 o 
   1   8   9      580.74      631.55      7.73 o 
   2   8   9       27.04       23.87      1.80 o 
   3   8   9        7.56        3.57      1.34 o 
   4   8   9      636.48      614.28      8.63 o 
   5   8   9       10.03        8.38      1.82 o 
   6   8   9      356.25      337.79      7.40 o 
   7   8   9       77.57       64.22      4.61 o 
   8   8   9        5.49        6.17      3.02 o 
   1   9   9      642.76      583.22      7.58 o 
   2   9   9       38.29       28.89      2.25 o 
   3   9   9      539.74      544.22      8.25 o 
   4   9   9      354.74      333.51      6.53 o 
   5   9   9        1.32        2.00      1.58 o 
   6   9   9        1.34       -0.63      1.85 o 
   7   9   9        1.27       -0.14      2.34 o 
   8   9   9      140.57      149.89      8.22 o 
   0  10   9      269.46      266.57      7.70 o 
   1  10   9      648.93      586.64      8.21 o 
   2  10   9      641.02      607.59      9.41 o 
   3  10   9      145.21      140.97      4.81 o 
   4  10   9       45.82       44.95      3.37 o 
   5  10   9       46.52       33.74      3.72 o 
   6  10   9       12.11       11.42      2.68 o 
   7  10   9       14.31       13.94      3.46 o 
   1  11   9       53.25       52.38      3.27 o 
   2  11   9        0.14        0.67      1.65 o 
   3  11   9        6.75        7.31      2.07 o 
   4  11   9       71.97       67.32      5.44 o 
   5  11   9      277.72      278.81      7.71 o 
   6  11   9       13.31       10.57      3.11 o 
   7  11   9       10.61       12.02      3.79 o 
   0  12   9        0.27        2.30      2.44 o 
   1  12   9      237.58      219.76      6.10 o 
   2  12   9      370.55      358.36      9.01 o 
   3  12   9      207.67      207.56      6.99 o 
   4  12   9        5.12        7.92      2.54 o 
   5  12   9       23.87       21.16      3.68 o 
   6  12   9       12.67        6.58      3.40 o 
   1  13   9        4.08        1.93      1.91 o 
   2  13   9       86.73      100.68      5.26 o 
   3  13   9        7.52        6.07      2.46 o 
   4  13   9      146.96      157.20      6.58 o 
   5  13   9       14.23       13.41      3.38 o 
   6  13   9       13.58       12.45      3.92 o 
   0  14   9      879.42      872.90     24.62 o 
   1  14   9        0.19        0.24      1.96 o 
   2  14   9      241.02      264.58      8.25 o 
   3  14   9       39.99       29.94      3.78 o 
   4  14   9      197.47      191.01      7.42 o 
   5  14   9      115.53      125.67      7.23 o 
   1  15   9       17.05       16.05      3.09 o 
   2  15   9      122.42      134.98      6.25 o 
   3  15   9       20.73       17.84      3.40 o 
   4  15   9       82.13       91.56      6.44 o 
   5  15   9        0.65       -1.40      3.11 o 
   0  16   9      756.33      780.30     21.50 o 
   1  16   9       11.99       12.84      3.19 o 
   2  16   9      471.93      459.82     12.11 o 
   3  16   9        0.18        0.24      2.72 o 
   4  16   9      140.29      144.58      7.61 o 
   1  17   9        3.00        0.54      2.95 o 
   2  17   9       28.75       21.80      3.89 o 
   0   0  10     1849.60     1822.68     40.00 o 
   1   0  10      694.49      685.55     10.31 o 
   2   0  10     1920.31     1879.12     23.83 o 
   3   0  10      594.74      589.22     12.36 o 
   4   0  10     2997.06     2927.19     33.10 o 
   5   0  10       86.36       87.50      5.41 o 
   6   0  10        0.26       -0.92      2.31 o 
   7   0  10      455.93      502.24     14.12 o 
   8   0  10      116.27      106.91      7.47 o 
   9   0  10      120.05      126.54     10.98 o 
   1   1  10        0.39       -0.73      0.73 o 
   2   1  10        6.19        9.65      1.13 o 
   3   1  10      408.00      396.24      5.25 o 
   4   1  10     1068.24     1089.93     12.22 o 
   5   1  10      262.26      266.92      6.00 o 
   6   1  10      524.73      551.53     11.73 o 
   7   1  10       43.14       45.65      3.60 o 
   8   1  10      376.01      402.70      9.30 o 
   9   1  10      103.38      107.79      7.69 o 
   0   2  10     3157.49     3093.71     33.54 o 
   1   2  10     1042.56      983.96      9.63 o 
   2   2  10     1437.73     1422.74     12.20 o 
   3   2  10       58.78       57.52      2.34 o 
   4   2  10      473.91      464.57      7.16 o 
   5   2  10       54.92       56.78      3.29 o 
   6   2  10      590.37      577.60     10.08 o 
   7   2  10      209.30      209.57      6.37 o 
   8   2  10        8.67        9.32      2.61 o 
   9   2  10       35.53       38.29      5.20 o 
   1   3  10      134.76      121.72      3.22 o 
   2   3  10      815.86      780.20      7.95 o 
   3   3  10       33.72       35.18      1.98 o 
   4   3  10        5.55        5.21      1.50 o 
   5   3  10      221.03      236.02      5.74 o 
   6   3  10      645.90      643.52     10.35 o 
   7   3  10       22.80       23.99      2.81 o 
   8   3  10      165.04      170.34      8.40 o 
   9   3  10        0.45        1.37      3.40 o 
   0   4  10      724.71      666.29     10.70 o 
   1   4  10      170.71      156.86      3.38 o 
   2   4  10      887.67      888.40      9.32 o 
   3   4  10        1.94        1.54      1.11 o 
   4   4  10       46.44       48.86      2.56 o 
   5   4  10      186.51      184.91      4.60 o 
   6   4  10       66.76       76.36      3.99 o 
   7   4  10        2.98        4.36      2.03 o 
   8   4  10        0.53        0.06      2.21 o 
   1   5  10      122.74      119.48      3.00 o 
   2   5  10      144.32      145.00      3.41 o 
   3   5  10      159.67      148.59      3.99 o 
   4   5  10      187.00      178.79      4.34 o 
   5   5  10      174.06      180.77      4.94 o 
   6   5  10        3.69        4.63      1.92 o 
   7   5  10        0.61        1.02      1.85 o 
   8   5  10       11.82        9.31      2.74 o 
   0   6  10       23.58       16.77      2.21 o 
   1   6  10        8.86        8.99      1.34 o 
   2   6  10      200.79      182.91      3.88 o 
   3   6  10      704.71      643.25      9.45 o 
   4   6  10       33.13       28.73      2.39 o 
   5   6  10       78.96       78.77      3.46 o 
   6   6  10      124.21      122.71      4.63 o 
   7   6  10       40.67       36.42      4.51 o 
   8   6  10        4.43        3.93      2.94 o 
   1   7  10      550.32      519.82      6.66 o 
   2   7  10       54.38       62.94      2.61 o 
   3   7  10      344.62      321.89      6.08 o 
   4   7  10      219.89      214.05      5.15 o 
   5   7  10      123.47      120.21      4.45 o 
   6   7  10       72.95       71.44      3.97 o 
   7   7  10       31.45       27.04      3.45 o 
   8   7  10       48.58       48.52      5.14 o 
   0   8  10      451.86      405.31     12.52 o 
   1   8  10      639.55      587.20      7.30 o 
   2   8  10     1563.21     1410.47     15.02 o 
   3   8  10        2.16        1.58      1.39 o 
   4   8  10       11.78        9.25      1.84 o 
   5   8  10        1.36        2.38      1.92 o 
   6   8  10      225.47      223.23      6.49 o 
   7   8  10      117.87      118.85      6.98 o 
   8   8  10      109.23      128.92      8.69 o 
   1   9  10        0.22        1.78      1.27 o 
   2   9  10      121.79      140.35      4.36 o 
   3   9  10        8.13        3.88      1.64 o 
   4   9  10      368.35      344.92      7.46 o 
   5   9  10       42.89       43.03      3.44 o 
   6   9  10        3.19        5.83      2.28 o 
   7   9  10        9.10        4.09      2.88 o 
   0  10  10     2638.77     2460.16     32.61 o 
   1  10  10      183.89      196.99      4.72 o 
   2  10  10        0.32       -0.85      1.52 o 
   3  10  10        6.99        6.15      1.89 o 
   4  10  10     1114.24     1092.25     16.00 o 
   5  10  10       22.53       24.83      2.81 o 
   6  10  10      117.96      127.42      5.73 o 
   7  10  10        1.70        2.11      3.23 o 
   1  11  10      252.07      241.71      6.19 o 
   2  11  10      121.81      108.51      4.65 o 
   3  11  10       17.06       12.18      2.54 o 
   4  11  10        0.59        1.81      2.02 o 
   5  11  10        2.96        4.81      2.35 o 
   6  11  10      335.43      350.66     14.45 o 
   7  11  10       28.11       22.02      4.93 o 
   0  12  10      228.44      233.70      9.81 o 
   1  12  10      120.33       98.25      4.80 o 
   2  12  10      961.49      917.68     15.56 o 
   3  12  10      286.70      272.29      8.12 o 
   4  12  10      171.60      180.90      6.77 o 
   5  12  10       65.62       72.50      5.25 o 
   6  12  10      193.22      198.82     11.09 o 
   1  13  10      188.51      198.04      7.04 o 
   2  13  10       17.23       13.32      2.92 o 
   3  13  10       15.54        9.24      2.78 o 
   4  13  10      187.17      201.84      7.41 o 
   5  13  10       58.13       62.42      5.60 o 
   6  13  10        6.07        5.99      4.44 o 
   0  14  10      287.91      270.63     11.59 o 
   1  14  10        0.02       -1.04      2.15 o 
   2  14  10      281.38      303.25      8.96 o 
   3  14  10       32.52       20.39      3.40 o 
   4  14  10       80.75       81.75      5.66 o 
   5  14  10      122.40      121.40      7.00 o 
   1  15  10       47.47       49.65      4.55 o 
   2  15  10       40.67       47.86      4.58 o 
   3  15  10       11.70       10.27      3.70 o 
   4  15  10        3.70        5.95      3.23 o 
   0  16  10       92.57      106.48      8.31 o 
   1  16  10        1.40        1.82      2.79 o 
   2  16  10        6.22        7.24      3.10 o 
   3  16  10        7.75        8.54      3.24 o 
   1  17  10        1.58        4.83      3.02 o 
   1   1  11       19.28       20.20      1.74 o 
   2   1  11      228.13      235.89      4.41 o 
   3   1  11     1411.67     1415.95     14.53 o 
   4   1  11        0.01       -1.23      1.23 o 
   5   1  11      933.53      935.36     16.77 o 
   6   1  11        7.25        5.76      2.11 o 
   7   1  11      207.61      200.70      6.44 o 
   8   1  11       70.77       70.69      4.81 o 
   0   2  11     2410.83     2282.77     26.41 o 
   1   2  11      255.81      227.68      5.41 o 
   2   2  11       62.79       61.73      2.53 o 
   3   2  11      136.74      135.90      3.71 o 
   4   2  11        8.24        9.82      1.76 o 
   5   2  11      144.11      149.71      7.57 o 
   6   2  11      222.75      222.92      6.39 o 
   7   2  11       35.53       31.67      3.34 o 
   8   2  11       18.85       18.92      3.14 o 
   1   3  11     1491.31     1408.87     12.97 o 
   2   3  11      726.90      693.62      8.02 o 
   3   3  11       35.57       32.34      2.92 o 
   4   3  11        2.24        2.06      1.53 o 
   5   3  11       73.77       75.20      6.76 o 
   6   3  11       61.73       66.42      4.08 o 
   7   3  11       89.28       88.92      8.51 o 
   8   3  11        6.16        7.19      2.96 o 
   0   4  11      166.20      158.91      5.07 o 
   1   4  11      376.63      358.32      5.43 o 
   2   4  11     1773.84     1712.69     17.63 o 
   3   4  11      395.73      406.74      6.77 o 
   4   4  11      198.17      216.42      5.35 o 
   5   4  11      149.38      145.39      5.66 o 
   6   4  11        0.83        0.37      1.88 o 
   7   4  11        1.10        1.63      2.16 o 
   8   4  11      218.85      220.72      8.13 o 
   1   5  11     1373.79     1353.76     12.51 o 
   2   5  11       83.38       87.88      2.86 o 
   3   5  11      104.60      109.39      3.60 o 
   4   5  11     1036.57     1025.06     12.64 o 
   5   5  11        1.51        1.61      1.60 o 
   6   5  11        2.19        1.07      1.96 o 
   7   5  11       67.83       69.52      4.89 o 
   8   5  11       74.72       78.46      5.60 o 
   0   6  11     1701.32     1617.14     21.63 o 
   1   6  11       58.83       54.73      2.72 o 
   2   6  11      207.39      208.71      4.37 o 
   3   6  11     1165.13     1088.06     12.76 o 
   4   6  11      715.21      717.14     10.08 o 
   5   6  11        0.16        1.57      1.61 o 
   6   6  11      133.75      130.71      5.70 o 
   7   6  11      143.33      152.04      6.18 o 
   8   6  11        2.62        4.58      2.86 o 
   1   7  11      374.30      368.26      5.62 o 
   2   7  11      110.49      119.09      3.81 o 
   3   7  11      530.06      558.06      8.52 o 
   4   7  11       30.30       20.27      2.25 o 
   5   7  11       76.04       82.32      3.98 o 
   6   7  11      516.89      513.05     10.18 o 
   7   7  11        0.34       -2.15      2.15 o 
   8   7  11       12.55       11.49      5.22 o 
   0   8  11       97.31      110.59      4.39 o 
   1   8  11       96.00       83.92      2.99 o 
   2   8  11      344.22      349.16      6.51 o 
   3   8  11      131.18      119.45      4.03 o 
   4   8  11      228.13      225.29      5.84 o 
   5   8  11      653.50      660.08     11.29 o 
   6   8  11      173.74      171.89      6.56 o 
   7   8  11      106.53      105.39      6.21 o 
   1   9  11       48.20       57.21      2.90 o 
   2   9  11        8.43        2.62      1.65 o 
   3   9  11      302.33      300.13      6.87 o 
   4   9  11       18.90       17.98      2.42 o 
   5   9  11      286.79      282.96      7.25 o 
   6   9  11        3.26        2.05      2.20 o 
   7   9  11        0.26       -2.04      2.75 o 
   0  10  11       33.04       23.90      3.36 o 
   1  10  11       55.04       51.38      3.20 o 
   2  10  11       64.28       55.57      3.55 o 
   3  10  11        6.13        4.34      1.99 o 
   4  10  11        5.10        8.73      2.44 o 
   5  10  11       57.16       61.15      5.15 o 
   6  10  11       54.99       48.88      4.89 o 
   7  10  11      231.35      236.44      9.14 o 
   1  11  11        3.05       -0.04      1.69 o 
   2  11  11       50.92       46.14      3.70 o 
   3  11  11      155.78      157.08      5.49 o 
   4  11  11       24.81       16.45      2.68 o 
   5  11  11       58.41       57.69      4.52 o 
   6  11  11        7.25        5.76      3.10 o 
   0  12  11        7.12       11.37      3.35 o 
   1  12  11       12.14       17.60      3.12 o 
   2  12  11      311.30      287.30      8.32 o 
   3  12  11        0.02        4.10      2.45 o 
   4  12  11        7.32        7.25      2.70 o 
   5  12  11        0.62        1.53      2.73 o 
   6  12  11        2.41        1.05      3.20 o 
   1  13  11       10.89        8.72      2.67 o 
   2  13  11       17.01       21.59      3.36 o 
   3  13  11       78.18       73.29      5.36 o 
   4  13  11       74.65       75.89      5.32 o 
   5  13  11        2.86       -0.15      2.69 o 
   0  14  11      665.20      663.66     19.04 o 
   1  14  11        0.05       -0.36      2.09 o 
   2  14  11       59.18       64.99      5.11 o 
   3  14  11       24.09       24.51      3.72 o 
   4  14  11      221.07      219.68     10.00 o 
   1  15  11        9.70        5.27      3.00 o 
   2  15  11       37.88       37.02      4.99 o 
   3  15  11       18.43       16.19      3.56 o 
   4  15  11       18.20       19.20      4.39 o 
   0  16  11       71.42       57.04      8.39 o 
   1  16  11       94.86       96.29      6.58 o 
   2  16  11      438.25      452.90     12.29 o 
   0   0  12       64.76       58.10      5.38 o 
   1   0  12      265.92      277.24      7.62 o 
   2   0  12      158.57      167.83      7.88 o 
   3   0  12      523.15      461.15     11.85 o 
   4   0  12     1382.54     1327.87     33.35 o 
   5   0  12      216.60      210.76      9.89 o 
   6   0  12       58.14       58.96      6.66 o 
   7   0  12      431.69      427.20     15.79 o 
   8   0  12        0.55       -3.48      3.64 o 
   1   1  12      202.95      221.21      4.76 o 
   2   1  12      230.32      214.02      4.68 o 
   3   1  12      176.61      161.31      4.72 o 
   4   1  12       28.06       26.52      3.08 o 
   5   1  12     1069.00     1074.82     17.16 o 
   6   1  12      352.78      376.42      9.75 o 
   7   1  12       57.41       52.23      4.80 o 
   8   1  12       24.71       24.69      3.73 o 
   0   2  12      113.41       88.68      4.52 o 
   1   2  12      736.73      648.51      8.71 o 
   2   2  12     1049.23     1007.26     11.72 o 
   3   2  12      147.15      142.74      4.18 o 
   4   2  12       76.17       67.18      3.97 o 
   5   2  12        0.08        1.74      1.86 o 
   6   2  12      252.02      239.40      7.73 o 
   7   2  12      164.35      179.79      8.84 o 
   8   2  12        2.86        5.33      2.70 o 
   1   3  12        1.14        2.25      1.43 o 
   2   3  12      154.43      165.67      4.20 o 
   3   3  12     1183.98     1142.72     15.78 o 
   4   3  12        2.53       -1.45      1.45 o 
   5   3  12       25.60       20.08      2.79 o 
   6   3  12        5.48        0.90      2.03 o 
   7   3  12      286.61      283.37      8.22 o 
   8   3  12      206.90      208.47     10.78 o 
   0   4  12     3309.38     3262.13     40.00 o 
   1   4  12      271.63      251.56      4.92 o 
   2   4  12      460.51      471.27      8.57 o 
   3   4  12      148.16      158.47      4.56 o 
   4   4  12       85.96       86.76      3.98 o 
   5   4  12       99.31      103.20      4.75 o 
   6   4  12        9.36        9.67      2.53 o 
   7   4  12        7.46        5.68      2.51 o 
   8   4  12       65.19       55.62      5.23 o 
   1   5  12      196.55      178.26      4.08 o 
   2   5  12       31.24       28.32      2.31 o 
   3   5  12      432.11      428.62      7.71 o 
   4   5  12       35.97       32.66      2.90 o 
   5   5  12      213.58      217.12      6.23 o 
   6   5  12       41.41       31.45      3.43 o 
   7   5  12       35.55       32.97      3.73 o 
   8   5  12       11.76        5.11      2.97 o 
   0   6  12      341.47      383.13      8.79 o 
   1   6  12        2.99        2.25      1.21 o 
   2   6  12      315.75      323.30      6.15 o 
   3   6  12       95.73       94.31      3.81 o 
   4   6  12      280.37      263.66      6.66 o 
   5   6  12      223.71      235.50      6.52 o 
   6   6  12       14.03       11.53      2.66 o 
   7   6  12       14.67        6.55      2.93 o 
   1   7  12       83.97       93.25      3.05 o 
   2   7  12       21.52       18.88      2.04 o 
   3   7  12        8.34        7.02      1.72 o 
   4   7  12        4.73        4.04      1.80 o 
   5   7  12      578.90      562.36      9.98 o 
   6   7  12        9.57        5.85      2.36 o 
   7   7  12       56.08       54.53      5.10 o 
   0   8  12      219.62      211.23      6.53 o 
   1   8  12       17.00       19.39      1.92 o 
   2   8  12       59.17       51.91      3.11 o 
   3   8  12        0.05        0.84      1.81 o 
   4   8  12       28.82       27.93      2.61 o 
   5   8  12       57.89       66.43      4.41 o 
   6   8  12      143.07      142.67      6.40 o 
   7   8  12      401.18      414.29     11.21 o 
   1   9  12      251.06      263.83      5.54 o 
   2   9  12       32.31       29.83      2.69 o 
   3   9  12      523.29      506.23      9.01 o 
   4   9  12       11.47       11.19      2.26 o 
   5   9  12       52.46       55.80      4.12 o 
   6   9  12        5.15        7.17      2.52 o 
   7   9  12      112.89      112.35      8.10 o 
   0  10  12       16.71       16.35      2.71 o 
   1  10  12        0.02       -1.56      1.56 o 
   2  10  12      428.56      422.29      8.60 o 
   3  10  12      154.59      150.00      5.33 o 
   4  10  12      112.35      111.79      5.35 o 
   5  10  12      164.68      175.87      6.81 o 
   6  10  12        1.41        5.74      3.14 o 
   1  11  12      735.79      720.66     12.49 o 
   2  11  12       29.26       30.24      3.19 o 
   3  11  12      216.91      253.03      7.38 o 
   4  11  12       13.29       15.80      2.98 o 
   5  11  12      136.50      132.02      5.92 o 
   6  11  12       80.62       75.55      7.05 o 
   0  12  12      323.82      347.68     12.87 o 
   1  12  12       20.01       15.28      3.05 o 
   2  12  12      142.28      134.78      6.06 o 
   3  12  12      240.48      248.06      8.06 o 
   4  12  12        6.00        5.22      2.76 o 
   5  12  12      173.73      199.60      8.25 o 
   1  13  12      593.73      619.71     12.96 o 
   2  13  12        6.88        6.55      2.72 o 
   3  13  12      205.16      210.68      7.78 o 
   4  13  12       87.79       97.04      6.05 o 
   5  13  12        0.94        2.30      4.55 o 
   0  14  12      166.00      185.59     10.28 o 
   1  14  12      157.70      167.86      6.99 o 
   2  14  12        5.85        7.22      2.92 o 
   3  14  12      133.88      139.09     10.62 o 
   4  14  12       30.00       24.27      3.88 o 
   1  15  12      263.89      269.75      9.66 o 
   2  15  12       37.25       37.38      4.46 o 
   3  15  12       29.09       39.22      4.99 o 
   0  16  12        2.40       -0.49      4.41 o 
   1  16  12        0.05        0.21      4.04 o 
   1   1  13      184.63      173.51      4.42 o 
   2   1  13       29.93       28.96      2.30 o 
   3   1  13       28.14       29.31      2.64 o 
   4   1  13      118.68       99.12      4.92 o 
   5   1  13       14.54        9.30      2.64 o 
   6   1  13      262.84      268.33      8.40 o 
   7   1  13       62.84       65.94      5.31 o 
   8   1  13      104.80      120.01      7.07 o 
   0   2  13      498.39      490.08     10.77 o 
   1   2  13      335.00      351.95      6.35 o 
   2   2  13       56.62       44.57      2.69 o 
   3   2  13      777.29      733.86     12.03 o 
   4   2  13      123.94      115.39      5.21 o 
   5   2  13       18.74       20.74      3.06 o 
   6   2  13       10.09       12.76      2.98 o 
   7   2  13        0.61       -1.22      2.64 o 
   8   2  13       60.87       68.58      5.87 o 
   1   3  13      988.98      882.29     11.01 o 
   2   3  13      387.92      355.77      6.81 o 
   3   3  13      117.26      132.51      4.89 o 
   4   3  13        0.50       -1.25      1.61 o 
   5   3  13      135.93      134.55      5.88 o 
   6   3  13        0.39        0.83      2.25 o 
   7   3  13        3.24        1.53      2.51 o 
   8   3  13       29.87       31.55      5.24 o 
   0   4  13      845.78      706.04     13.53 o 
   1   4  13     1374.99     1260.81     14.06 o 
   2   4  13        4.43        1.69      1.46 o 
   3   4  13       31.01       25.34      2.58 o 
   4   4  13       25.25       27.69      2.98 o 
   5   4  13      125.08      121.54      5.64 o 
   6   4  13        2.08       -0.52      2.17 o 
   7   4  13      211.58      240.19      8.37 o 
   1   5  13     1080.24     1075.95     12.27 o 
   2   5  13        3.31        2.47      1.56 o 
   3   5  13      663.72      631.90     10.92 o 
   4   5  13       83.54       82.10      4.23 o 
   5   5  13       22.20       18.33      3.02 o 
   6   5  13        3.35        3.15      2.31 o 
   7   5  13      121.94      121.72      6.32 o 
   0   6  13      208.74      216.56      8.58 o 
   1   6  13       64.70       50.68      2.91 o 
   2   6  13      640.01      590.17     11.12 o 
   3   6  13      307.42      298.92      7.00 o 
   4   6  13       24.51       18.12      2.55 o 
   5   6  13      470.97      489.54      9.76 o 
   6   6  13        0.15        1.16      2.27 o 
   7   6  13        8.99       14.01      3.93 o 
   1   7  13      651.17      625.86      8.80 o 
   2   7  13       30.95       32.72      3.04 o 
   3   7  13      545.86      518.25      9.09 o 
   4   7  13       20.19       19.77      3.29 o 
   5   7  13      173.51      175.72      5.96 o 
   6   7  13       83.99       95.00      5.26 o 
   7   7  13        4.66        3.05      2.85 o 
   0   8  13      252.98      240.15      9.65 o 
   1   8  13       72.32       72.43      3.42 o 
   2   8  13       29.04       27.16      3.63 o 
   3   8  13       32.63       34.78      3.02 o 
   4   8  13      163.70      158.64      5.56 o 
   5   8  13       84.73       96.48      6.03 o 
   6   8  13       18.84       14.03      3.61 o 
   7   8  13      151.52      165.79      9.54 o 
   1   9  13      220.10      218.86      5.75 o 
   2   9  13        0.03        0.98      1.73 o 
   3   9  13      117.09      116.68      4.82 o 
   4   9  13        1.20        1.55      2.14 o 
   5   9  13      177.97      169.84      6.36 o 
   6   9  13        7.02        8.10      2.81 o 
   0  10  13        1.69        0.60      2.12 o 
   1  10  13       48.62       54.90      3.52 o 
   2  10  13        8.86        9.22      2.39 o 
   3  10  13       36.41       38.45      3.63 o 
   4  10  13        0.38        1.15      2.31 o 
   5  10  13        7.29        9.62      3.16 o 
   6  10  13       22.09       17.10      4.20 o 
   1  11  13        2.51        4.86      2.18 o 
   2  11  13        0.01       -0.73      2.06 o 
   3  11  13        0.02        1.13      2.28 o 
   4  11  13        0.74        2.47      2.46 o 
   5  11  13      108.50      134.31      9.59 o 
   0  12  13       19.54       18.03      3.90 o 
   1  12  13        7.03        6.43      2.48 o 
   2  12  13        0.93       -2.02      2.25 o 
   3  12  13      181.27      200.87      7.50 o 
   4  12  13        0.13        2.64      2.95 o 
   5  12  13       55.06       71.70      8.81 o 
   1  13  13      242.01      258.49      8.41 o 
   2  13  13        1.65       -0.44      2.49 o 
   3  13  13       64.35       72.34      5.54 o 
   4  13  13       25.66       27.05      4.91 o 
   0  14  13        1.22        1.72      4.43 o 
   1  14  13       65.42       81.77      6.22 o 
   2  14  13        2.74        3.59      2.79 o 
   3  14  13        3.62        4.24      2.88 o 
   1  15  13       52.52       45.21      5.07 o 
   2  15  13       66.86       78.09      6.93 o 
   0   0  14       60.82       76.30      6.65 o 
   1   0  14       57.08       66.75      4.47 o 
   2   0  14      554.85      502.76     11.44 o 
   3   0  14        1.17        1.29      3.01 o 
   4   0  14      411.59      359.98     13.11 o 
   5   0  14      277.34      269.35     15.61 o 
   6   0  14       13.49        8.52      6.26 o 
   7   0  14      340.31      352.62     19.78 o 
   1   1  14      459.36      485.08      7.87 o 
   2   1  14      194.79      174.93      4.61 o 
   3   1  14      685.79      678.68     11.76 o 
   4   1  14      117.76      110.28      5.33 o 
   5   1  14      278.63      283.78      8.53 o 
   6   1  14        0.84        4.50      2.46 o 
   7   1  14       47.55       53.68      4.96 o 
   0   2  14      370.93      314.96      8.78 o 
   1   2  14        6.41        4.62      1.74 o 
   2   2  14        1.98        5.42      1.70 o 
   3   2  14      101.77       88.48      4.40 o 
   4   2  14       54.59       57.17      4.36 o 
   5   2  14      148.70      173.21      6.86 o 
   6   2  14       80.40       77.59      5.40 o 
   7   2  14       90.18       97.95      6.33 o 
   1   3  14      416.66      394.14      7.07 o 
   2   3  14       65.89       54.32      3.28 o 
   3   3  14      135.90      144.42      5.31 o 
   4   3  14        8.40        8.67      2.26 o 
   5   3  14      114.00      118.92      5.82 o 
   6   3  14       86.23       86.45      5.44 o 
   7   3  14       31.62       24.90      4.79 o 
   0   4  14       78.11       88.28      5.02 o 
   1   4  14       47.20       28.25      2.35 o 
   2   4  14        6.87        8.54      1.99 o 
   3   4  14       57.40       62.26      4.00 o 
   4   4  14       60.69       62.01      4.24 o 
   5   4  14        8.74        8.30      2.69 o 
   6   4  14        7.43       13.32      3.09 o 
   7   4  14       37.92       41.30      5.61 o 
   1   5  14      106.64       97.16      3.57 o 
   2   5  14      194.57      187.36      5.54 o 
   3   5  14        1.48        2.35      1.81 o 
   4   5  14      222.11      203.92      6.64 o 
   5   5  14        5.31        4.31      2.36 o 
   6   5  14       31.47       31.76      3.99 o 
   7   5  14        1.09        2.08      2.71 o 
   0   6  14       16.60       13.45      2.85 o 
   1   6  14        0.57       -0.08      1.32 o 
   2   6  14       48.50       46.80      3.39 o 
   3   6  14       28.76       26.13      2.83 o 
   4   6  14      116.48      119.61      5.27 o 
   5   6  14        1.54        0.09      2.26 o 
   6   6  14        9.32        9.93      2.96 o 
   7   6  14        0.07        0.82      3.00 o 
   1   7  14       64.49       69.37      3.96 o 
   2   7  14       72.74       67.52      3.92 o 
   3   7  14        0.85       -1.49      1.72 o 
   4   7  14       61.41       59.78      4.44 o 
   5   7  14      113.86      106.23      5.37 o 
   6   7  14       88.14       81.70      6.20 o 
   0   8  14        9.01       13.44      2.95 o 
   1   8  14       17.52       12.96      2.33 o 
   2   8  14      131.37      136.28      5.08 o 
   3   8  14       53.26       53.45      3.79 o 
   4   8  14       33.71       39.28      3.99 o 
   5   8  14       17.65       13.19      2.97 o 
   6   8  14      101.71      107.13      6.70 o 
   1   9  14      197.04      198.91      7.19 o 
   2   9  14        1.41        0.40      1.95 o 
   3   9  14      164.16      154.67      5.93 o 
   4   9  14        8.68        6.46      2.60 o 
   5   9  14      229.78      262.05      8.49 o 
   6   9  14        0.01       -2.19      3.34 o 
   0  10  14      432.22      437.76     15.11 o 
   1  10  14       38.01       35.59      3.69 o 
   2  10  14       98.56      102.40      5.32 o 
   3  10  14       24.61       23.86      3.13 o 
   4  10  14       47.38       42.13      5.24 o 
   5  10  14      231.70      253.88      9.14 o 
   1  11  14      146.33      147.05      7.98 o 
   2  11  14        0.27       -0.70      2.23 o 
   3  11  14      621.36      644.81     14.35 o 
   4  11  14       60.92       62.62      5.84 o 
   5  11  14      160.50      190.12      9.33 o 
   0  12  14      107.03       72.49     10.64 o 
   1  12  14       59.10       66.71      5.87 o 
   2  12  14      140.07      126.94      7.11 o 
   3  12  14       77.77       75.28      6.43 o 
   4  12  14       29.06       32.88      5.60 o 
   1  13  14      296.55      301.31     13.38 o 
   2  13  14       49.49       59.14      5.65 o 
   3  13  14      178.48      201.70      8.51 o 
   0  14  14      173.11      176.77     21.38 o 
   1  14  14       98.82      115.99      7.97 o 
   2  14  14       69.14       77.75      6.86 o 
   1   1  15       13.50       10.50      2.20 o 
   2   1  15        3.22        1.75      1.61 o 
   3   1  15      131.71      137.47      5.29 o 
   4   1  15        2.96        3.35      2.42 o 
   5   1  15       32.40       26.50      3.59 o 
   6   1  15        0.31       -1.86      2.94 o 
   7   1  15       63.25       59.23      5.38 o 
   0   2  15       54.30       59.44      4.71 o 
   1   2  15      427.50      400.26      9.07 o 
   2   2  15        0.31        0.13      1.50 o 
   3   2  15        2.38        4.92      2.01 o 
   4   2  15       14.61       13.04      2.72 o 
   5   2  15        9.25       11.03      2.89 o 
   6   2  15       51.56       49.74      4.72 o 
   7   2  15       20.48       25.75      4.08 o 
   1   3  15      435.44      410.20      7.50 o 
   2   3  15        1.69       -1.33      1.56 o 
   3   3  15       14.59       12.15      2.91 o 
   4   3  15        3.25       -0.98      2.15 o 
   5   3  15      128.68      127.82      6.15 o 
   6   3  15       47.01       58.98      5.07 o 
   7   3  15       22.30       26.58      4.38 o 
   0   4  15        4.39        9.05      2.69 o 
   1   4  15       87.28       85.36      3.51 o 
   2   4  15       30.79       30.58      2.94 o 
   3   4  15      139.05      157.84      7.48 o 
   4   4  15      154.58      160.10      7.00 o 
   5   4  15       89.63      103.43      5.97 o 
   6   4  15       10.26        9.03      3.06 o 
   1   5  15      246.22      252.99      6.19 o 
   2   5  15        0.10       -1.56      1.56 o 
   3   5  15      433.91      411.12      9.32 o 
   4   5  15       35.45       48.42      4.04 o 
   5   5  15       84.03       74.65      5.38 o 
   6   5  15       45.40       57.67      5.14 o 
   0   6  15        0.08       -0.30      2.18 o 
   1   6  15        0.12       -0.14      1.46 o 
   2   6  15      271.40      310.63      7.54 o 
   3   6  15       67.12       77.79      4.64 o 
   4   6  15        4.10        2.31      2.13 o 
   5   6  15       54.80       58.72      4.98 o 
   6   6  15       33.75       34.50      4.36 o 
   1   7  15      230.88      244.84      6.63 o 
   2   7  15       54.33       53.27      3.81 o 
   3   7  15      175.31      162.98      5.70 o 
   4   7  15       12.28       12.95      2.80 o 
   5   7  15       60.99       62.19      5.13 o 
   6   7  15        6.58        7.36      3.38 o 
   0   8  15      613.75      695.24     30.11 o 
   1   8  15       35.90       37.19      3.20 o 
   2   8  15       11.96        8.65      2.24 o 
   3   8  15        5.41       11.65      2.58 o 
   4   8  15       40.62       37.65      4.06 o 
   5   8  15       11.75       10.34      3.31 o 
   1   9  15      111.88      116.98      5.50 o 
   2   9  15       33.01       36.03      3.78 o 
   3   9  15        0.18       -0.49      2.03 o 
   4   9  15       10.92        8.86      4.04 o 
   5   9  15        7.49        3.46      2.77 o 
   0  10  15        8.70       10.74      4.43 o 
   1  10  15       37.64       33.81      4.75 o 
   2  10  15      147.35      169.21      6.92 o 
   3  10  15        3.53        6.16      2.73 o 
   4  10  15        0.01       -1.62      2.85 o 
   5  10  15       51.12       58.89     10.47 o 
   1  11  15       47.03       50.67      5.11 o 
   2  11  15       10.22        7.85      3.32 o 
   3  11  15        0.57        3.05      2.93 o 
   4  11  15       88.72       81.33      8.31 o 
   0  12  15       31.30       24.11      7.52 o 
   1  12  15       96.41      114.22      7.61 o 
   2  12  15        3.54        6.60      3.49 o 
   3  12  15      102.80      114.98      6.81 o 
   1  13  15      293.88      291.75     11.85 o 
   2  13  15       40.26       28.70      5.30 o 
   0   0  16       56.32       59.28      6.98 o 
   1   0  16        0.28       -1.76      1.91 o 
   2   0  16       78.71       74.05      6.40 o 
   3   0  16       16.78       18.22      4.22 o 
   4   0  16      379.39      388.10     14.50 o 
   5   0  16      181.66      173.32     10.20 o 
   6   0  16        8.41       13.39      4.54 o 
   1   1  16      237.40      220.10      5.59 o 
   2   1  16        3.61        3.97      1.88 o 
   3   1  16      285.11      267.42      8.21 o 
   4   1  16       50.54       58.19      4.72 o 
   5   1  16      115.30      114.51      6.12 o 
   6   1  16       40.41       45.59      4.77 o 
   0   2  16      182.85      184.31      7.29 o 
   1   2  16        2.80        1.91      1.54 o 
   2   2  16       59.80       63.57      4.20 o 
   3   2  16       80.45       75.01      4.67 o 
   4   2  16       25.83       32.41      3.73 o 
   5   2  16       28.50       28.02      3.75 o 
   6   2  16       75.84       71.63      5.66 o 
   1   3  16      239.35      217.37      5.41 o 
   2   3  16       18.42       17.25      2.52 o 
   3   3  16       40.63       38.67      3.52 o 
   4   3  16        0.05        1.55      2.12 o 
   5   3  16       29.73       19.40      3.60 o 
   6   3  16        2.04        2.53      2.66 o 
   0   4  16        0.21       -1.75      1.99 o 
   1   4  16      178.12      161.71      4.99 o 
   2   4  16      104.04      114.01      4.80 o 
   3   4  16        0.03        0.59      1.94 o 
   4   4  16        7.91        7.84      2.64 o 
   5   4  16        6.00        3.66      2.69 o 
   6   4  16       97.17      103.01      6.29 o 
   1   5  16       21.10       19.40      2.49 o 
   2   5  16       29.30       26.59      2.89 o 
   3   5  16       20.37       16.61      2.83 o 
   4   5  16       67.35       73.92      5.38 o 
   5   5  16        9.29       12.65      3.24 o 
   6   5  16       32.31       37.26      4.55 o 
   0   6  16        0.29        0.28      2.27 o 
   1   6  16       39.77       41.99      3.46 o 
   2   6  16       28.75       26.75      3.12 o 
   3   6  16        6.72        3.96      2.32 o 
   4   6  16       53.13       53.96      4.42 o 
   5   6  16       44.81       50.61      4.83 o 
   1   7  16       17.30       11.06      2.43 o 
   2   7  16      257.91      268.38      7.29 o 
   3   7  16        5.16       10.77      2.67 o 
   4   7  16      123.51      136.07      5.96 o 
   5   7  16       25.05       27.25      4.26 o 
   0   8  16       58.75       70.13      5.16 o 
   1   8  16       34.17       28.28      3.09 o 
   2   8  16       42.24       46.05      3.98 o 
   3   8  16       15.51       14.33      3.05 o 
   4   8  16       25.58       28.93      4.25 o 
   5   8  16        1.55        0.69      2.85 o 
   1   9  16        7.89        4.54      2.44 o 
   2   9  16       42.20       39.09      4.06 o 
   3   9  16      109.97      113.65      6.41 o 
   4   9  16      345.64      376.04     11.22 o 
   0  10  16       68.32       62.66     10.57 o 
   1  10  16      168.07      196.41      7.80 o 
   2  10  16      130.64      148.37      8.11 o 
   3  10  16        0.01       -1.21      2.54 o 
   4  10  16       10.74       17.10      4.06 o 
   1  11  16       10.72       11.00      3.75 o 
   2  11  16       55.63       56.87      5.26 o 
   3  11  16       86.49       69.18      5.81 o 
   0  12  16      317.07      344.61     20.45 o 
   1  12  16        3.25        5.44      4.19 o 
   2  12  16        0.17        3.55      3.88 o 
   1   1  17       61.69       66.37      3.49 o 
   2   1  17      177.23      177.56      6.34 o 
   3   1  17       56.63       65.44      4.90 o 
   4   1  17       30.55       27.34      3.68 o 
   5   1  17       42.21       41.54      4.65 o 
   6   1  17        2.90       -1.57      5.34 o 
   0   2  17      209.17      238.00      8.57 o 
   1   2  17       36.86       36.17      2.83 o 
   2   2  17       97.89      110.54      5.18 o 
   3   2  17       93.37       76.42      5.36 o 
   4   2  17       11.85        9.94      3.22 o 
   5   2  17       24.62       26.15      4.25 o 
   6   2  17       39.14       23.26     11.95 o 
   1   3  17       41.74       29.49      2.83 o 
   2   3  17       95.15      106.41      5.20 o 
   3   3  17       42.33       42.47      3.94 o 
   4   3  17       32.43       43.38      4.48 o 
   5   3  17       12.23        5.93      2.88 o 
   0   4  17      392.48      424.55     11.69 o 
   1   4  17       67.97       64.77      3.82 o 
   2   4  17      143.15      164.65      6.18 o 
   3   4  17       11.11        8.17      3.14 o 
   4   4  17       76.58       77.38      5.52 o 
   5   4  17       86.13       95.38      6.12 o 
   1   5  17       34.62       27.07      3.09 o 
   2   5  17        2.28        0.12      2.04 o 
   3   5  17      171.96      146.92      6.12 o 
   4   5  17      246.32      261.73      8.78 o 
   5   5  17        1.25       -0.70      2.58 o 
   0   6  17       91.11       96.24      6.23 o 
   1   6  17       16.75       10.42      2.48 o 
   2   6  17      297.98      341.05      8.39 o 
   3   6  17       34.92       49.65      4.25 o 
   4   6  17      207.99      214.24     10.26 o 
   5   6  17       25.10       18.59      4.07 o 
   1   7  17      110.47      110.96      5.00 o 
   2   7  17       33.10       32.79      4.71 o 
   3   7  17        0.04       -1.29      2.19 o 
   4   7  17       20.30       25.43      3.59 o 
   0   8  17      365.97      369.81     13.98 o 
   1   8  17      115.41      132.46      5.74 o 
   2   8  17       60.92       68.97      4.88 o 
   3   8  17        5.13        5.67      2.76 o 
   4   8  17       74.25      100.41      6.26 o 
   1   9  17       29.18       28.14      3.79 o 
   2   9  17       17.31       16.25      3.59 o 
   3   9  17        2.70        2.52      2.85 o 
   0  10  17        1.16        4.50      5.16 o 
   1  10  17       74.92       90.34      6.33 o 
   2  10  17      156.46      155.17      8.18 o 
   3  10  17       30.78       41.10      6.57 o 
   1  11  17       16.53       17.25      5.15 o 
   0   0  18       61.66       54.92      7.61 o 
   1   0  18      154.78      190.23      8.03 o 
   2   0  18      359.30      383.49     20.15 o 
   3   0  18        1.37       -2.66      2.66 o 
   4   0  18      124.44      145.68      9.71 o 
   5   0  18        2.05        3.00      4.40 o 
   1   1  18       19.48       26.91      2.89 o 
   2   1  18       42.71       47.08      4.17 o 
   3   1  18        9.56        1.34      2.43 o 
   4   1  18       17.13       15.41      3.43 o 
   5   1  18        0.79        4.84      2.95 o 
   0   2  18       80.90       84.28      6.42 o 
   1   2  18       63.94       71.52      4.24 o 
   2   2  18       29.40       28.79      4.18 o 
   3   2  18       90.98      121.03      8.08 o 
   4   2  18      173.88      190.00      7.70 o 
   5   2  18       16.55       13.58      3.43 o 
   1   3  18        1.92        3.13      2.05 o 
   2   3  18       45.73       43.69      4.16 o 
   3   3  18       32.23       37.50      4.14 o 
   4   3  18        0.92        2.64      2.60 o 
   5   3  18       58.35       54.19      8.77 o 
   0   4  18      325.62      323.59     10.41 o 
   1   4  18       88.19      100.83      4.93 o 
   2   4  18        2.71        2.91      2.24 o 
   3   4  18        1.38        0.28      2.33 o 
   4   4  18        7.27        7.78      3.03 o 
   1   5  18       19.49       19.49      3.25 o 
   2   5  18       12.98       15.46      3.02 o 
   3   5  18        0.17       -0.64      2.38 o 
   4   5  18        5.53        4.00      2.84 o 
   0   6  18       20.66        9.46      3.74 o 
   1   6  18        2.23        0.37      2.19 o 
   2   6  18        1.78        0.05      2.24 o 
   3   6  18       19.10       21.95      3.49 o 
   4   6  18       26.81       22.48      3.98 o 
   1   7  18       24.05       19.79      3.01 o 
   2   7  18        0.53       -1.48      2.33 o 
   3   7  18        2.53        2.35      2.52 o 
   0   8  18      200.74      240.96     15.08 o 
   1   8  18       36.98       34.11      3.79 o 
   2   8  18       20.71       13.73      3.16 o 
   3   8  18        0.20       -0.94      2.74 o 
   1   9  18        3.62        4.10      3.25 o 
   2   9  18       50.62       44.73      5.03 o 
   0  10  18       57.09       50.71     11.95 o 
   1   1  19        3.79        2.49      2.23 o 
   2   1  19        0.68        1.20      2.51 o 
   3   1  19       23.62       20.03      3.76 o 
   4   1  19       63.98       74.68      6.04 o 
   0   2  19      406.90      424.68     14.57 o 
   1   2  19      152.77      159.21      6.75 o 
   2   2  19        6.06        4.47      2.62 o 
   3   2  19       57.19       63.50      5.45 o 
   4   2  19        5.64        5.34      3.09 o 
   1   3  19        0.98       -0.98      2.10 o 
   2   3  19      173.94      197.92      7.22 o 
   3   3  19       22.75       20.97      3.72 o 
   4   3  19        3.36        7.14      5.63 o 
   0   4  19      147.63      164.28      8.64 o 
   1   4  19      170.52      184.32      6.43 o 
   2   4  19      137.53      147.53      8.61 o 
   3   4  19      111.14      110.95      6.40 o 
   1   5  19        7.32        4.29      2.47 o 
   2   5  19       12.75       12.98      3.14 o 
   3   5  19       19.60       25.64      4.06 o 
   0   6  19       35.86       41.03      5.77 o 
   1   6  19      119.83      133.01      5.81 o 
   2   6  19      119.60      121.82      6.11 o 
   3   6  19        4.98       11.68      3.50 o 
   1   7  19        3.57       -1.66      2.28 o 
   2   7  19       25.84       19.23      3.40 o 
   0   8  19        4.52        7.13      5.08 o 
   1   8  19       19.71       19.32      4.71 o 
   0   0  20      265.73      262.96     14.07 o 
   1   0  20      170.80      201.29      9.75 o 
   2   0  20        1.76        2.79      4.28 o 
   3   0  20       19.76       15.03      7.33 o 
   1   1  20       74.55      101.63      5.61 o 
   2   1  20        2.29        4.96      2.88 o 
   3   1  20       24.47       35.10      7.14 o 
   0   2  20        0.08        1.36      3.35 o 
   1   2  20       35.32       33.60      3.93 o 
   2   2  20      185.89      174.24      7.51 o 
   1   3  20       34.76       39.31      4.24 o 
   2   3  20        0.04       -0.53      2.56 o 
   0   4  20       48.02       33.77      6.66 o 
   1   4  20       51.09       55.04      4.70 o 
   2   4  20       69.16       59.20      5.25 o 
   1   5  20       32.82       25.16      3.65 o 
                                                 
